# Supplementary material for: 3-(1-Benzofuran-2-yl)-1H-1,2,4-triazole-5(4H)-thione monohydrate
Source: Acta Crystallogr Sect E Struct Rep Online. 2012 Jun 13;68(Pt 7):o2067. doi: 10.1107/S1600536812025305 (PMC3393331; doi:10.1107/S1600536812025305)
Supplement: Supplementary file 1 [file e-68-o2067-sup1.cif]

##############################################################################
#                                                                            #
# This CIF contains the data in a paper accepted for publication in          #
# Acta Crystallographica Section E. It conforms to the requirements of       #
# Notes for Authors for Acta Crystallographica Section E, and has been       #
# peer reviewed under the auspices of the IUCr Commission on Journals.       #
#                                                                            #
# Full details of the Crystallographic Information File format               #
# are given in the paper "The Crystallographic Information File (CIF):       #
# a New Standard Archive File for Crystallography" by S. R. Hall, F. H.      #
# Allen and I. D. Brown [Acta Cryst. (1991), A47, 655-685].                  #
#                                                                            #
# The current version of the core CIF dictionary is obtainable from          #
# ftp://ftp.iucr.org/pub/cif_core.dic.                                       #
#                                                                            #
# Software is freely available for graphical display of the structure(s)     #
# in this CIF. For information consult the CIF software page                 #
# http://www.iucr.org/resources/cif/software.                                #
#                                                                            #
# This file may be used for bona fide research purposes within the           #
# scientific community so long as proper attribution is given to the journal # 
# article from which it was obtained.                                        #
#                                                                            #
##############################################################################
data_global
_audit_creation_method     'form.cif (version 2.0)'
_journal_data_validation_number     ?
_journal_date_recd_electronic     2012-06-03
_journal_date_accepted     2012-06-04
_journal_name_full     'Acta Crystallographica, Section E'
_journal_year     2012
_journal_volume     68
_journal_issue      7
_journal_page_first     o2067
_journal_page_last     o2067
_journal_paper_category     QO
_journal_paper_doi     10.1107/S1600536812025305
_journal_coeditor_code     HB6837
_publ_contact_author_name     'Prof. Fun, Hoong-Kun'
_publ_contact_author_address
;
      X-ray Crystallography Unit
      School of Physics
      Universiti Sains Malaysia
      11800 USM, Penang
      MALAYSIA
;
_publ_contact_author_email     'hkfun@usm.my'
_publ_contact_author_fax     '604 6579150'
_publ_contact_author_phone     '604 6533652'
_publ_section_title
;
3-(1-Benzofuran-2-yl)-1<i>H</i>-1,2,4-triazole-5(4<i>H</i>)-thione monohydrate
;
loop_
    _publ_author_name
    _publ_author_footnote
    _publ_author_address
    'Fun, Hoong-Kun'
;
Thomson Reuters ResearcherID: A-3561-2009.
;
;
X-ray Crystallography Unit
School of Physics
Universiti Sains Malaysia
11800 USM, Penang
Malaysia
;
    'Suhana Arshad' ?
;
X-ray Crystallography Unit
School of Physics
Universiti Sains Malaysia
11800 USM, Penang
Malaysia
;
    'Nithinchandra' ?
;
Department of Studies in Chemistry,
Mangalore University,
Mangalagangothri 574 199,
Karnataka, India
;
    'Balakrishna Kalluraya' ?
;
Department of Studies in Chemistry,
Mangalore University,
Mangalagangothri 574 199,
Karnataka, India
;
    'Shobhitha Shetty' ?
;
Department of Studies in Chemistry,
Mangalore University,
Mangalagangothri 574 199,
Karnataka, India
;
data_I
_audit_creation_method     SHELXL-97
_chemical_name_systematic
;
3-(1-Benzofuran-2-yl)-1<i>H</i>-1,2,4-triazole-5(4<i>H</i>)-thione monohydrate
;
_chemical_name_common     ?
_chemical_formula_moiety     'C10 H7 N3 O S, H2 O'
_chemical_formula_sum     'C10 H9 N3 O2 S'
_chemical_formula_iupac     'C10 H7 N3 O S, H2 O'
_chemical_formula_weight     235.26
_chemical_melting_point     ?
_symmetry_cell_setting     monoclinic
_symmetry_space_group_name_H-M     'P 21/c'
_symmetry_space_group_name_Hall     '-P 2ybc'
loop_
    _symmetry_equiv_pos_as_xyz
    'x, y, z'
    '-x, y+1/2, -z+1/2'
    '-x, -y, -z'
    'x, -y-1/2, z-1/2'
_cell_length_a     7.14460(10)
_cell_length_b     8.80750(10)
_cell_length_c     17.3274(2)
_cell_angle_alpha     90.00
_cell_angle_beta     111.9420(10)
_cell_angle_gamma     90.00
_cell_volume     1011.36(2)
_cell_formula_units_Z     4
_cell_measurement_reflns_used     6273
_cell_measurement_theta_min     2.53
_cell_measurement_theta_max     33.35
_cell_measurement_temperature     100.0(10)
_exptl_crystal_description     'block'
_exptl_crystal_colour     'yellow'
_exptl_crystal_size_max     0.39
_exptl_crystal_size_mid     0.20
_exptl_crystal_size_min     0.15
_exptl_crystal_density_diffrn     1.545
_exptl_crystal_density_meas     ?
_exptl_crystal_density_method     'not measured'
_exptl_crystal_F_000     488
_exptl_absorpt_coefficient_mu     0.307
_exptl_absorpt_correction_type     multi-scan
_exptl_absorpt_process_details     '(<i>SADABS</i>; Bruker, 2009)'
_exptl_absorpt_correction_T_min     0.8907
_exptl_absorpt_correction_T_max     0.9545
_exptl_special_details
;
The crystal was placed in the cold stream of an Oxford Cryosystems Cobra
open-flow nitrogen cryostat (Cosier & Glazer, 1986) operating at 100.0 (1) K.
;
_diffrn_ambient_temperature     100.0(10)
_diffrn_radiation_type     MoK\a
_diffrn_radiation_wavelength     0.71073
_diffrn_radiation_source     'fine-focus sealed tube'
_diffrn_radiation_monochromator     graphite
_diffrn_measurement_device_type     'Bruker SMART APEXII CCD'
_diffrn_measurement_method     '\f and \w scans'
_diffrn_detector_area_resol_mean     ?
_diffrn_reflns_number     19917
_diffrn_reflns_av_R_equivalents     0.0389
_diffrn_reflns_av_sigmaI/netI     0.0355
_diffrn_reflns_theta_min     2.53
_diffrn_reflns_theta_max     34.16
_diffrn_reflns_theta_full     34.16
_diffrn_measured_fraction_theta_max     0.997
_diffrn_measured_fraction_theta_full     0.997
_diffrn_reflns_limit_h_min     -11
_diffrn_reflns_limit_h_max     11
_diffrn_reflns_limit_k_min     -13
_diffrn_reflns_limit_k_max     13
_diffrn_reflns_limit_l_min     -26
_diffrn_reflns_limit_l_max     27
_refine_special_details
;
Refinement of <i>F</i>^2^ against ALL reflections. The weighted <i>R</i>-factor
<i>wR</i> and goodness of fit <i>S</i> are based on <i>F</i>^2^, conventional
<i>R</i>-factors <i>R</i> are based on <i>F</i>, with <i>F</i> set to zero for
negative <i>F</i>^2^. The threshold expression of <i>F</i>^2^ >
\s(<i>F</i>^2^) is used only for calculating <i>R</i>-factors(gt) <i>etc</i>.
and is not relevant to the choice of reflections for refinement.
<i>R</i>-factors based on <i>F</i>^2^ are statistically about twice as large
as those based on <i>F</i>, and <i>R</i>- factors based on ALL data will be
even larger.
;
_reflns_number_total     4162
_reflns_number_gt     3347
_reflns_threshold_expression     >I>2\s(I)
_refine_ls_structure_factor_coef     Fsqd
_refine_ls_matrix_type     full
_refine_ls_R_factor_all     0.0573
_refine_ls_R_factor_gt     0.0417
_refine_ls_wR_factor_gt     0.0988
_refine_ls_wR_factor_ref     0.1077
_refine_ls_goodness_of_fit_ref     1.065
_refine_ls_restrained_S_all     1.065
_refine_ls_number_reflns     4162
_refine_ls_number_parameters     153
_refine_ls_number_restraints     0
_refine_ls_hydrogen_treatment     mixed
_refine_ls_weighting_scheme     calc
_refine_ls_weighting_details
         'calc w=1/[\s^2^(Fo^2^)+(0.0491P)^2^+0.4347P] where P=(Fo^2^+2Fc^2^)/3'
_atom_sites_solution_hydrogens     geom
_atom_sites_solution_primary     direct
_atom_sites_solution_secondary     difmap
_refine_ls_shift/su_max     0.001
_refine_ls_shift/su_mean     0.000
_refine_diff_density_max     0.609
_refine_diff_density_min     -0.311
_refine_ls_extinction_method     none
_refine_ls_extinction_coef     ?
loop_
    _atom_type_symbol
    _atom_type_description
    _atom_type_scat_dispersion_real
    _atom_type_scat_dispersion_imag
    _atom_type_scat_source
    'C' 'C' 0.0033 0.0016
                         'International Tables Vol C Tables 4.2.6.8 and 6.1.1.4'
    'H' 'H' 0.0000 0.0000
                         'International Tables Vol C Tables 4.2.6.8 and 6.1.1.4'
    'N' 'N' 0.0061 0.0033
                         'International Tables Vol C Tables 4.2.6.8 and 6.1.1.4'
    'O' 'O' 0.0106 0.0060
                         'International Tables Vol C Tables 4.2.6.8 and 6.1.1.4'
    'S' 'S' 0.1246 0.1234
                         'International Tables Vol C Tables 4.2.6.8 and 6.1.1.4'
_computing_data_collection     'APEX2 (Bruker, 2009)'
_computing_cell_refinement     'SAINT (Bruker, 2009)'
_computing_data_reduction     'SAINT (Bruker, 2009)'
_computing_structure_solution     'SHELXTL (Sheldrick, 2008)'
_computing_structure_refinement     'SHELXTL (Sheldrick, 2008)'
_computing_molecular_graphics     'SHELXTL (Sheldrick, 2008)'
_computing_publication_material
;
SHELXTL (Sheldrick, 2008) and PLATON (Spek, 2009)
;
loop_
    _atom_site_type_symbol
    _atom_site_label
    _atom_site_fract_x
    _atom_site_fract_y
    _atom_site_fract_z
    _atom_site_U_iso_or_equiv
    _atom_site_adp_type
    _atom_site_calc_flag
    _atom_site_refinement_flags
    _atom_site_occupancy
    _atom_site_symmetry_multiplicity
    _atom_site_disorder_assembly
    _atom_site_disorder_group
    S S1 1.16013(5) -0.27662(3) 0.789110(18) 0.01410(8) Uani d . 1 1 . .
    O O1 0.76589(13) 0.12211(10) 0.53014(5) 0.01383(17) Uani d . 1 1 . .
    N N1 1.01801(16) -0.33637(12) 0.62307(6) 0.01333(19) Uani d . 1 1 . .
    N N2 0.91410(16) -0.27263(11) 0.54676(6) 0.01371(19) Uani d . 1 1 . .
    N N3 0.95013(15) -0.11026(11) 0.64872(6) 0.01228(18) Uani d . 1 1 . .
    C C1 1.04179(18) -0.24126(13) 0.68643(7) 0.0121(2) Uani d . 1 1 . .
    C C2 0.87285(17) -0.13492(13) 0.56444(7) 0.0120(2) Uani d . 1 1 . .
    C C3 0.76153(17) -0.02501(13) 0.50237(7) 0.0122(2) Uani d . 1 1 . .
    C C4 0.65217(18) -0.03918(13) 0.41967(7) 0.0139(2) Uani d . 1 1 . .
    H H4A 0.6284 -0.1277 0.3882 0.017 Uiso calc R 1 1 . .
    C C5 0.58061(17) 0.11092(14) 0.39077(7) 0.0134(2) Uani d . 1 1 . .
    C C6 0.46309(19) 0.17499(15) 0.31360(8) 0.0169(2) Uani d . 1 1 . .
    H H6A 0.4126 0.1157 0.2658 0.020 Uiso calc R 1 1 . .
    C C7 0.42492(19) 0.32943(16) 0.31110(8) 0.0185(2) Uani d . 1 1 . .
    H H7A 0.3474 0.3741 0.2606 0.022 Uiso calc R 1 1 . .
    C C8 0.5000(2) 0.42034(15) 0.38265(9) 0.0193(2) Uani d . 1 1 . .
    H H8A 0.4710 0.5236 0.3784 0.023 Uiso calc R 1 1 . .
    C C9 0.6168(2) 0.35953(14) 0.45977(8) 0.0175(2) Uani d . 1 1 . .
    H H9A 0.6675 0.4189 0.5075 0.021 Uiso calc R 1 1 . .
    C C10 0.65281(18) 0.20498(13) 0.46092(7) 0.0128(2) Uani d . 1 1 . .
    O O1W 0.12342(14) 0.13102(10) 0.11923(6) 0.01697(18) Uani d . 1 1 . .
    H H1OW 0.0827 0.1677 0.0673 0.025 Uiso d R 1 1 . .
    H H2OW 0.0538 0.1810 0.1383 0.025 Uiso d R 1 1 . .
    H H1N1 1.062(3) -0.433(2) 0.6261(12) 0.032(5) Uiso d . 1 1 . .
    H H1N3 0.933(3) -0.032(2) 0.6736(11) 0.016(4) Uiso d . 1 1 . .
loop_
    _atom_site_aniso_label
    _atom_site_aniso_U_11
    _atom_site_aniso_U_22
    _atom_site_aniso_U_33
    _atom_site_aniso_U_12
    _atom_site_aniso_U_13
    _atom_site_aniso_U_23
    S1 0.01807(14) 0.01305(13) 0.00963(13) 0.00052(9) 0.00341(10) 0.00123(9)
    O1 0.0168(4) 0.0119(4) 0.0113(4) 0.0021(3) 0.0035(3) -0.0001(3)
    N1 0.0172(5) 0.0122(4) 0.0099(4) 0.0022(3) 0.0043(3) 0.0014(3)
    N2 0.0167(5) 0.0130(4) 0.0103(4) 0.0017(3) 0.0038(3) 0.0009(3)
    N3 0.0158(4) 0.0110(4) 0.0098(4) 0.0021(3) 0.0044(3) 0.0005(3)
    C1 0.0137(5) 0.0112(4) 0.0118(5) 0.0005(4) 0.0051(4) 0.0013(4)
    C2 0.0132(5) 0.0126(5) 0.0100(5) 0.0005(4) 0.0040(4) 0.0004(4)
    C3 0.0130(5) 0.0121(5) 0.0108(5) 0.0008(4) 0.0036(4) 0.0007(4)
    C4 0.0152(5) 0.0132(5) 0.0115(5) 0.0006(4) 0.0027(4) -0.0001(4)
    C5 0.0123(5) 0.0159(5) 0.0113(5) 0.0007(4) 0.0038(4) 0.0024(4)
    C6 0.0156(5) 0.0214(6) 0.0120(5) 0.0006(4) 0.0030(4) 0.0029(4)
    C7 0.0153(5) 0.0224(6) 0.0168(6) 0.0041(4) 0.0049(4) 0.0085(5)
    C8 0.0187(5) 0.0166(5) 0.0236(6) 0.0048(4) 0.0090(5) 0.0061(5)
    C9 0.0200(6) 0.0147(5) 0.0182(6) 0.0029(4) 0.0077(4) 0.0010(4)
    C10 0.0134(5) 0.0135(5) 0.0108(5) 0.0018(4) 0.0037(4) 0.0026(4)
    O1W 0.0225(4) 0.0144(4) 0.0136(4) 0.0006(3) 0.0064(3) 0.0009(3)
_geom_special_details
;
All e.s.d.'s (except the e.s.d. in the dihedral angle between two l.s. planes)
are estimated using the full covariance matrix. The cell e.s.d.'s are taken
into account individually in the estimation of e.s.d.'s in distances, angles
and torsion angles; correlations between e.s.d.'s in cell parameters are only
used when they are defined by crystal symmetry. An approximate (isotropic)
treatment of cell e.s.d.'s is used for estimating e.s.d.'s involving l.s.
planes.
;
loop_
    _geom_bond_atom_site_label_1
    _geom_bond_atom_site_label_2
    _geom_bond_site_symmetry_2
    _geom_bond_distance
    _geom_bond_publ_flag
    S1 C1 . 1.6892(12) ?
    O1 C10 . 1.3784(14) ?
    O1 C3 . 1.3785(14) ?
    N1 C1 . 1.3403(16) ?
    N1 N2 . 1.3715(14) ?
    N1 H1N1 . 0.90(2) ?
    N2 C2 . 1.3112(15) ?
    N3 C1 . 1.3664(15) ?
    N3 C2 . 1.3718(15) ?
    N3 H1N3 . 0.844(18) ?
    C2 C3 . 1.4448(16) ?
    C3 C4 . 1.3575(16) ?
    C4 C5 . 1.4382(16) ?
    C4 H4A . 0.9300 ?
    C5 C10 . 1.4003(17) ?
    C5 C6 . 1.4045(17) ?
    C6 C7 . 1.3848(19) ?
    C6 H6A . 0.9300 ?
    C7 C8 . 1.403(2) ?
    C7 H7A . 0.9300 ?
    C8 C9 . 1.3914(18) ?
    C8 H8A . 0.9300 ?
    C9 C10 . 1.3840(17) ?
    C9 H9A . 0.9300 ?
    O1W H1OW . 0.8961 ?
    O1W H2OW . 0.8208 ?
loop_
    _geom_angle_atom_site_label_1
    _geom_angle_atom_site_label_2
    _geom_angle_atom_site_label_3
    _geom_angle_site_symmetry_1
    _geom_angle_site_symmetry_3
    _geom_angle
    _geom_angle_publ_flag
    C10 O1 C3 . . 105.34(9) ?
    C1 N1 N2 . . 113.03(10) ?
    C1 N1 H1N1 . . 127.4(13) ?
    N2 N1 H1N1 . . 119.6(13) ?
    C2 N2 N1 . . 103.96(10) ?
    C1 N3 C2 . . 107.80(10) ?
    C1 N3 H1N3 . . 125.3(12) ?
    C2 N3 H1N3 . . 126.5(12) ?
    N1 C1 N3 . . 104.16(10) ?
    N1 C1 S1 . . 127.44(9) ?
    N3 C1 S1 . . 128.40(9) ?
    N2 C2 N3 . . 111.04(10) ?
    N2 C2 C3 . . 123.72(11) ?
    N3 C2 C3 . . 125.24(10) ?
    C4 C3 O1 . . 112.58(10) ?
    C4 C3 C2 . . 131.59(11) ?
    O1 C3 C2 . . 115.82(10) ?
    C3 C4 C5 . . 105.81(10) ?
    C3 C4 H4A . . 127.1 ?
    C5 C4 H4A . . 127.1 ?
    C10 C5 C6 . . 118.94(11) ?
    C10 C5 C4 . . 105.90(10) ?
    C6 C5 C4 . . 135.16(12) ?
    C7 C6 C5 . . 117.72(12) ?
    C7 C6 H6A . . 121.1 ?
    C5 C6 H6A . . 121.1 ?
    C6 C7 C8 . . 121.81(12) ?
    C6 C7 H7A . . 119.1 ?
    C8 C7 H7A . . 119.1 ?
    C9 C8 C7 . . 121.54(12) ?
    C9 C8 H8A . . 119.2 ?
    C7 C8 H8A . . 119.2 ?
    C10 C9 C8 . . 115.71(12) ?
    C10 C9 H9A . . 122.1 ?
    C8 C9 H9A . . 122.1 ?
    O1 C10 C9 . . 125.35(11) ?
    O1 C10 C5 . . 110.37(10) ?
    C9 C10 C5 . . 124.28(11) ?
    H1OW O1W H2OW . . 101.1 ?
loop_
    _geom_torsion_atom_site_label_1
    _geom_torsion_atom_site_label_2
    _geom_torsion_atom_site_label_3
    _geom_torsion_atom_site_label_4
    _geom_torsion_site_symmetry_1
    _geom_torsion_site_symmetry_2
    _geom_torsion_site_symmetry_3
    _geom_torsion_site_symmetry_4
    _geom_torsion
    _geom_torsion_publ_flag
    C1 N1 N2 C2 . . . . -0.29(14) ?
    N2 N1 C1 N3 . . . . -0.49(13) ?
    N2 N1 C1 S1 . . . . 179.94(9) ?
    C2 N3 C1 N1 . . . . 1.06(13) ?
    C2 N3 C1 S1 . . . . -179.38(9) ?
    N1 N2 C2 N3 . . . . 0.98(13) ?
    N1 N2 C2 C3 . . . . -179.39(11) ?
    C1 N3 C2 N2 . . . . -1.34(14) ?
    C1 N3 C2 C3 . . . . 179.04(11) ?
    C10 O1 C3 C4 . . . . 0.01(13) ?
    C10 O1 C3 C2 . . . . 179.45(10) ?
    N2 C2 C3 C4 . . . . 11.6(2) ?
    N3 C2 C3 C4 . . . . -168.79(13) ?
    N2 C2 C3 O1 . . . . -167.68(11) ?
    N3 C2 C3 O1 . . . . 11.90(17) ?
    O1 C3 C4 C5 . . . . 0.54(14) ?
    C2 C3 C4 C5 . . . . -178.79(12) ?
    C3 C4 C5 C10 . . . . -0.85(13) ?
    C3 C4 C5 C6 . . . . 179.54(14) ?
    C10 C5 C6 C7 . . . . 0.09(18) ?
    C4 C5 C6 C7 . . . . 179.66(13) ?
    C5 C6 C7 C8 . . . . 0.00(19) ?
    C6 C7 C8 C9 . . . . 0.0(2) ?
    C7 C8 C9 C10 . . . . -0.17(19) ?
    C3 O1 C10 C9 . . . . -179.75(12) ?
    C3 O1 C10 C5 . . . . -0.58(13) ?
    C8 C9 C10 O1 . . . . 179.33(11) ?
    C8 C9 C10 C5 . . . . 0.28(19) ?
    C6 C5 C10 O1 . . . . -179.42(10) ?
    C4 C5 C10 O1 . . . . 0.90(13) ?
    C6 C5 C10 C9 . . . . -0.24(19) ?
    C4 C5 C10 C9 . . . . -179.92(12) ?
loop_
    _geom_hbond_atom_site_label_D
    _geom_hbond_atom_site_label_H
    _geom_hbond_atom_site_label_A
    _geom_hbond_site_symmetry_A
    _geom_hbond_distance_DH
    _geom_hbond_distance_HA
    _geom_hbond_distance_DA
    _geom_hbond_angle_DHA
    _geom_hbond_publ_flag
    O1W H1OW N2 2_655 0.90 2.05 2.9135(14) 160 yes
    O1W H2OW S1 3_656 0.82 2.46 3.2674(11) 167 yes
    N1 H1N1 O1W 4_656 0.90(2) 1.81(2) 2.7100(14) 172.6(19) yes
    N3 H1N3 S1 2_756 0.846(18) 2.498(18) 3.3242(10) 165.7(16) yes
_iucr_refine_instructions_details
;
TITL bk128_0m in P21/c (100K)
CELL  0.71073    7.1446    8.8075   17.3274    90.000   111.942    90.000
ZERR  4           0.0001    0.0001    0.0002     0.000     0.001     0.000
LATT   1
SYMM  - X , 0.50000 + Y , 0.50000 - Z
SFAC  C  H  N  O  S
UNIT    40   36  12   8   4
SIZE 0.153 0.203 0.386
L.S. 10
BOND $H
FMAP 2 1 60
PLAN 20
ACTA
CONF
EQIV $1 1+x,-1/2-y,1/2+z
HTAB N1 O1W_$1
OMIT 1 1 1
WGHT      0.0491      0.4347
FVAR       0.49844
S1    5    1.160131   -0.276620    0.789110    11.00000    0.01807    0.01305 =
         0.00963    0.00123    0.00341    0.00052
O1    4    0.765894    0.122111    0.530137    11.00000    0.01677    0.01189 =
         0.01130   -0.00009    0.00348    0.00208
N1    3    1.018009   -0.336366    0.623067    11.00000    0.01721    0.01217 =
         0.00992    0.00143    0.00429    0.00222
N2    3    0.914101   -0.272628    0.546761    11.00000    0.01673    0.01300 =
         0.01027    0.00090    0.00376    0.00167
N3    3    0.950131   -0.110264    0.648717    11.00000    0.01575    0.01099 =
         0.00982    0.00049    0.00445    0.00211
C1    1    1.041794   -0.241258    0.686426    11.00000    0.01375    0.01116 =
         0.01175    0.00125    0.00506    0.00047
C2    1    0.872845   -0.134925    0.564444    11.00000    0.01317    0.01262 =
         0.01004    0.00045    0.00401    0.00046
C3    1    0.761527   -0.025007    0.502368    11.00000    0.01300    0.01209 =
         0.01083    0.00068    0.00360    0.00084
C4    1    0.652170   -0.039183    0.419665    11.00000    0.01518    0.01318 =
         0.01146   -0.00009    0.00271    0.00059
AFIX  43
H4A   2    0.628422   -0.127695    0.388184    11.00000   -1.20000
AFIX   0
C5    1    0.580614    0.110922    0.390775    11.00000    0.01234    0.01593 =
         0.01134    0.00242    0.00376    0.00067
C6    1    0.463090    0.174992    0.313599    11.00000    0.01558    0.02140 =
         0.01202    0.00289    0.00303    0.00056
AFIX  43
H6A   2    0.412634    0.115729    0.265814    11.00000   -1.20000
AFIX   0
C7    1    0.424921    0.329429    0.311099    11.00000    0.01528    0.02242 =
         0.01681    0.00855    0.00492    0.00411
AFIX  43
H7A   2    0.347404    0.374121    0.260610    11.00000   -1.20000
AFIX   0
C8    1    0.499989    0.420337    0.382647    11.00000    0.01866    0.01657 =
         0.02360    0.00605    0.00903    0.00485
AFIX  43
H8A   2    0.470961    0.523644    0.378421    11.00000   -1.20000
AFIX   0
C9    1    0.616848    0.359526    0.459773    11.00000    0.01999    0.01471 =
         0.01822    0.00100    0.00765    0.00286
AFIX  43
H9A   2    0.667543    0.418928    0.507497    11.00000   -1.20000
AFIX   0
C10   1    0.652810    0.204980    0.460916    11.00000    0.01336    0.01346 =
         0.01079    0.00257    0.00374    0.00184
O1W   4    0.123421    0.131024    0.119228    11.00000    0.02254    0.01444 =
         0.01360    0.00087    0.00638    0.00063
AFIX   3
H1OW  2    0.082654    0.167736    0.067304    11.00000   -1.50000
H2OW  2    0.053765    0.181027    0.138300    11.00000   -1.50000
AFIX   0
H1N1  2    1.061633   -0.433353    0.626094    11.00000    0.03162
H1N3  2    0.932554   -0.032362    0.673585    11.00000    0.01579
HKLF 4 1  1.0000  0.0000  0.0000  0.0000 -1.0000  0.0000 -1.0000  0.0000 -1.0000
REM  bk128_0m in P21/c (100K)
REM R1 =  0.0417 for   3347 Fo > 4sig(Fo)  and  0.0573 for all   4162 data
REM    153 parameters refined using      0 restraints
END
REM Highest difference peak  0.609,  deepest hole -0.311,  1-sigma level  0.078
Q1    1   0.6443  0.2810  0.4598  11.00000  0.05    0.61
Q2    1   0.6159  0.1610  0.4210  11.00000  0.05    0.59
Q3    1   0.6151  0.0325  0.4015  11.00000  0.05    0.58
Q4    1   0.9028 -0.1170  0.6016  11.00000  0.05    0.57
Q5    1   0.7306 -0.0391  0.4599  11.00000  0.05    0.57
Q6    1   0.8883 -0.2045  0.5568  11.00000  0.05    0.56
Q7    1   1.1429 -0.1788  0.7990  11.00000  0.05    0.51
Q8    1   0.4515  0.2542  0.3174  11.00000  0.05    0.51
Q9    1   1.0224 -0.2967  0.6582  11.00000  0.05    0.50
Q10   1   0.5586  0.3802  0.4216  11.00000  0.05    0.50
Q11   1   0.9914 -0.1742  0.6648  11.00000  0.05    0.48
Q12   1   0.8205 -0.0801  0.5337  11.00000  0.05    0.48
Q13   1   0.4662  0.3755  0.3422  11.00000  0.05    0.43
Q14   1   0.7580  0.0544  0.5189  11.00000  0.05    0.40
Q15   1   0.5183  0.1433  0.3580  11.00000  0.05    0.39
Q16   1   1.1167 -0.2562  0.7376  11.00000  0.05    0.38
Q17   1   0.7200  0.1602  0.5001  11.00000  0.05    0.33
Q18   1   1.1444 -0.3660  0.8000  11.00000  0.05    0.32
Q19   1   0.8416 -0.2861  0.5028  11.00000  0.05    0.30
Q20   1   0.0647  0.0552  0.1207  11.00000  0.05    0.29
;
