# Supplementary material for: 3-(1-Benzofuran-2-yl)-1H-1,2,4-triazole-5(4H)-thione monohydrate
Source: Acta Crystallogr Sect E Struct Rep Online. 2012 Jun 13;68(Pt 7):o2067. doi: 10.1107/S1600536812025305 (PMC3393331; doi:10.1107/S1600536812025305)
Supplement: Supplementary file 2 [file e-68-o2067-Isup2.hkl]

# 
# h,k,l, Fc-squared, Fo-squared, sigma(Fo-squared) and status flag 
# 
data_I
_shelx_title ' bk128_0m in P21/c (100K)' 
_shelx_refln_list_code          4 
_shelx_F_calc_maximum      191.87 
_exptl_crystal_F_000       488.00 
_reflns_d_resolution_high  0.6329 
 
loop_ 
 _symmetry_equiv_pos_as_xyz 
 'x, y, z' 
 '-x, y+1/2, -z+1/2' 
 '-x, -y, -z' 
 'x, -y-1/2, z-1/2' 
 
_cell_length_a     7.1446 
_cell_length_b     8.8075 
_cell_length_c    17.3274 
_cell_angle_alpha  90.000 
_cell_angle_beta  111.942 
_cell_angle_gamma  90.000 
 
_shelx_F_squared_multiplier     1.000 
 
loop_ 
 _refln_index_h 
 _refln_index_k 
 _refln_index_l 
 _refln_F_squared_calc 
 _refln_F_squared_meas 
 _refln_F_squared_sigma 
 _refln_observed_status 
   3   0   0      632.64      647.95     13.48 o 
   4   0   0      736.58      812.43     14.36 o 
   5   0   0      103.46      109.26      3.95 o 
   6   0   0       86.33       85.88      3.31 o 
   7   0   0        9.64        7.99      2.46 o 
   8   0   0       74.12       71.74     12.07 o 
   9   0   0        4.96        6.06      5.16 o 
   1   1   0     1581.28     1460.14    135.93 o 
   2   1   0      109.89      144.38      2.61 o 
   3   1   0     1352.70     1360.97     12.88 o 
   4   1   0      475.18      442.42      6.58 o 
   5   1   0      579.67      595.59     10.06 o 
   6   1   0      565.59      632.92      9.19 o 
   7   1   0      303.53      320.77     10.03 o 
   8   1   0      505.56      533.36     12.02 o 
   9   1   0       91.21       94.14      8.75 o 
  10   1   0        3.20       -6.79      8.19 o 
   0   2   0     8097.18     8756.57    273.44 o 
   1   2   0     4015.12     4078.64     26.28 o 
   2   2   0      553.43      680.10      7.03 o 
   3   2   0      448.99      456.39      5.62 o 
   4   2   0      919.00      984.24     13.66 o 
   5   2   0       50.46       49.53      2.27 o 
   6   2   0      295.55      318.24      6.19 o 
   7   2   0      268.87      290.12      7.80 o 
   8   2   0      107.53      105.00      8.52 o 
   9   2   0      100.35       97.78      6.54 o 
  10   2   0       43.54       32.97     13.77 o 
   1   3   0     1885.59     1918.15     12.82 o 
   2   3   0     2305.54     2354.08     16.44 o 
   3   3   0      263.87      280.64      4.21 o 
   4   3   0       12.54       32.15      1.90 o 
   5   3   0     1040.09     1115.14     15.58 o 
   6   3   0        0.01        0.99      1.57 o 
   7   3   0      549.43      592.10     10.86 o 
   8   3   0      204.94      216.88      9.50 o 
   9   3   0      303.52      294.56     13.51 o 
   0   4   0     1362.15     1619.28     21.40 o 
   1   4   0      387.03      417.09      4.16 o 
   2   4   0      596.91      638.50      6.32 o 
   3   4   0       35.43       18.42      1.55 o 
   4   4   0       34.08       34.23      2.49 o 
   5   4   0        6.63        5.64      1.97 o 
   6   4   0      458.20      481.99      9.20 o 
   7   4   0       25.54       29.21      3.03 o 
   8   4   0      125.70      125.80      7.02 o 
   9   4   0       87.17       79.51     11.19 o 
  10   4   0       79.59      124.62     20.54 o 
   1   5   0       93.06       69.36      1.91 o 
   2   5   0     1519.07     1525.03     12.94 o 
   3   5   0      608.47      609.77      6.89 o 
   4   5   0      288.18      273.19      5.67 o 
   5   5   0      235.71      231.74      6.52 o 
   6   5   0      502.47      520.78     10.77 o 
   7   5   0      289.58      281.64      7.68 o 
   8   5   0      215.68      225.01      7.20 o 
   9   5   0       15.90       -4.06      8.46 o 
   0   6   0       57.30       56.86      3.07 o 
   1   6   0      306.48      301.21      4.15 o 
   2   6   0        2.22        0.68      1.26 o 
   3   6   0      193.50      199.69      5.83 o 
   4   6   0       17.39       16.02      2.32 o 
   5   6   0       62.99       59.18      4.45 o 
   6   6   0       73.70       70.11      5.11 o 
   7   6   0       35.13       36.92      4.42 o 
   8   6   0       53.80       52.79      5.26 o 
   9   6   0      231.54      212.59     28.67 o 
   1   7   0      584.27      554.08      7.52 o 
   2   7   0      242.45      218.20      5.81 o 
   3   7   0       57.13       48.91      3.21 o 
   4   7   0      627.38      606.80     10.08 o 
   5   7   0       31.11       34.53      4.29 o 
   6   7   0        0.45        3.97      2.75 o 
   7   7   0        0.72        4.24      2.78 o 
   8   7   0        0.90       -1.03      5.54 o 
   9   7   0        3.23        6.94      6.82 o 
   0   8   0      990.72      978.34     17.34 o 
   1   8   0      813.23      718.65      9.73 o 
   2   8   0       78.60       63.83      6.27 o 
   3   8   0       63.65       77.70      4.58 o 
   4   8   0       91.29       92.95      5.75 o 
   5   8   0       14.15        8.45      2.56 o 
   6   8   0      155.14      156.62      8.58 o 
   7   8   0        9.93        3.13      2.99 o 
   8   8   0        7.66        8.53      7.24 o 
   1   9   0      103.26       95.25      5.78 o 
   2   9   0       43.64       34.50      3.41 o 
   3   9   0        0.51        1.22      2.16 o 
   4   9   0       37.32       29.74      4.83 o 
   5   9   0      162.08      157.79      7.49 o 
   6   9   0       84.08       96.87      7.70 o 
   7   9   0       36.38       28.33      6.41 o 
   0  10   0       25.99       34.42      6.45 o 
   1  10   0       50.96       33.30      4.02 o 
   2  10   0       14.99       16.24      3.25 o 
   3  10   0       15.94       12.14      3.94 o 
   4  10   0        8.22       12.32      3.50 o 
   5  10   0        1.53        4.50      2.98 o 
   6  10   0        1.94       -0.77      3.57 o 
   7  10   0        5.79        2.26      6.31 o 
   1  11   0       11.92        7.96      4.46 o 
   2  11   0       84.35       99.32      7.39 o 
   3  11   0        5.49        4.61      5.09 o 
   4  11   0      208.32      203.41     10.26 o 
   5  11   0       63.19       74.47      6.88 o 
   6  11   0       61.94       52.91      8.34 o 
   0  12   0      249.78      264.61     16.00 o 
   1  12   0       19.89       27.58      5.49 o 
   2  12   0      395.66      405.47     21.81 o 
   3  12   0       13.52       11.79      7.30 o 
   4  12   0      326.10      337.16     13.72 o 
   5  12   0        1.33        1.03      4.44 o 
   1  13   0       95.93      103.79     17.49 o 
   2  13   0       63.11       85.61      8.46 o 
   3  13   0       27.35       33.62      5.92 o 
 -10   1   1       94.81       94.05     18.09 o 
  -9   1   1        0.39        5.14      4.36 o 
  -8   1   1       12.64        7.31      2.38 o 
  -7   1   1       82.43       84.88      5.06 o 
  -6   1   1       76.85       77.88      3.50 o 
  -5   1   1       47.12       47.16      2.71 o 
  -4   1   1        2.65       -0.03      0.82 o 
  -3   1   1       14.42        7.96      1.34 o 
  -2   1   1    10521.05    11493.75    315.47 o 
  -1   1   1      264.34      270.57      4.76 o 
   0   1   1     2145.63     2257.00     18.49 o 
   2   1   1        9.82       10.95      1.13 o 
   3   1   1      237.35      262.20      4.62 o 
   4   1   1      155.13      167.63      3.45 o 
   5   1   1      119.28      129.32      3.19 o 
   6   1   1      127.71      136.59      3.56 o 
   7   1   1        1.25        3.54      1.49 o 
   8   1   1        5.87        6.07      2.58 o 
   9   1   1      222.49      231.26     11.63 o 
 -10   2   1       46.90       24.07     11.10 o 
  -9   2   1      131.74      116.85     10.24 o 
  -8   2   1        1.10        0.03      2.27 o 
  -7   2   1       35.09       38.90      3.42 o 
  -6   2   1       33.11       34.32      3.54 o 
  -5   2   1      310.62      329.79      4.96 o 
  -4   2   1       59.25       63.64      2.43 o 
  -3   2   1      136.12      134.75      2.66 o 
  -2   2   1        9.83       12.39      1.07 o 
  -1   2   1        0.33        1.05      1.00 o 
   0   2   1        8.77        8.99      1.06 o 
   1   2   1     1210.36     1246.73      9.92 o 
   2   2   1      623.94      632.18      7.61 o 
   3   2   1      265.79      309.29      5.03 o 
   4   2   1      526.78      582.84      6.41 o 
   5   2   1       72.04       69.30      3.17 o 
   6   2   1      337.54      359.54      6.27 o 
   7   2   1       60.26       59.31      3.58 o 
   8   2   1       42.37       38.81      6.56 o 
   9   2   1       15.57       16.46      3.37 o 
  10   2   1        1.41       15.65      9.34 o 
 -10   3   1        0.75       16.85      8.96 o 
  -9   3   1      197.24      206.47     14.46 o 
  -8   3   1       66.70       76.44      8.02 o 
  -7   3   1       90.04       91.59      6.65 o 
  -6   3   1       90.77       95.49      4.07 o 
  -5   3   1       54.57       56.45      3.42 o 
  -4   3   1       55.65       55.92      2.35 o 
  -3   3   1      750.47      750.12      7.55 o 
  -2   3   1     2598.33     2523.67     22.60 o 
  -1   3   1     2248.83     2149.55     15.12 o 
   0   3   1      240.78      251.48      3.49 o 
   1   3   1      270.50      285.96      3.37 o 
   2   3   1      706.06      793.13      8.41 o 
   3   3   1       65.69       64.91      2.87 o 
   4   3   1        0.03        0.76      1.11 o 
   5   3   1      230.59      260.20      6.02 o 
   6   3   1        0.10       -1.01      2.43 o 
   7   3   1      121.51      121.82      8.14 o 
   8   3   1        4.75        8.04      3.12 o 
   9   3   1      136.43      136.99     13.54 o 
  10   3   1       55.72       41.25      9.42 o 
 -10   4   1        3.52       -5.23      6.57 o 
  -9   4   1       19.83       35.84      6.37 o 
  -8   4   1      188.18      185.03      8.49 o 
  -7   4   1      320.00      321.85      8.19 o 
  -6   4   1       34.20       29.99      3.04 o 
  -5   4   1       98.39       96.45      4.36 o 
  -4   4   1        2.83        4.81      1.10 o 
  -3   4   1        4.39        3.99      1.08 o 
  -2   4   1       10.07        8.39      1.02 o 
  -1   4   1     3426.29     3603.80     19.99 o 
   0   4   1      490.62      489.42      4.96 o 
   1   4   1        0.22        0.40      0.65 o 
   2   4   1       47.85       31.65      1.64 o 
   3   4   1      113.05       85.77      2.68 o 
   4   4   1      492.80      473.95      9.14 o 
   5   4   1      679.34      727.82     12.90 o 
   6   4   1        6.59        7.02      2.05 o 
   7   4   1      231.05      231.41      7.59 o 
   8   4   1        3.41        0.70      2.19 o 
   9   4   1       50.97       58.51      7.73 o 
  -9   5   1        8.41       13.42     10.03 o 
  -8   5   1        2.92       -0.80      2.22 o 
  -7   5   1      246.47      254.95      9.02 o 
  -6   5   1      802.10      834.72     13.24 o 
  -5   5   1       66.96       68.19      4.32 o 
  -4   5   1      299.77      299.38      5.96 o 
  -3   5   1        2.02        4.54      1.18 o 
  -2   5   1      342.47      297.35      4.38 o 
  -1   5   1      784.17      792.42      7.63 o 
   0   5   1        1.01        2.01      0.84 o 
   1   5   1      129.98      182.89      3.37 o 
   2   5   1        4.12        3.11      1.12 o 
   3   5   1       74.64       70.59      2.80 o 
   4   5   1      983.29      960.86     13.38 o 
   5   5   1      363.55      360.16      9.75 o 
   6   5   1      107.84      104.98      5.24 o 
   7   5   1       12.95       15.96      2.98 o 
   8   5   1      200.32      224.27     10.11 o 
   9   5   1        0.76       -6.83      6.83 o 
  -9   6   1       69.84       68.89     11.48 o 
  -8   6   1       13.01       16.81      4.18 o 
  -7   6   1      354.46      372.59     10.35 o 
  -6   6   1      137.76      157.00      6.56 o 
  -5   6   1      195.10      196.93      6.61 o 
  -4   6   1      147.60      135.78      3.97 o 
  -3   6   1        3.93        1.00      1.34 o 
  -2   6   1        8.85       12.64      2.26 o 
  -1   6   1      258.48      227.48      3.68 o 
   0   6   1     1754.19     1684.11     13.04 o 
   1   6   1      856.41      923.75      8.05 o 
   2   6   1      116.11      109.80      3.72 o 
   3   6   1     2175.86     2122.04     19.96 o 
   4   6   1     1233.83     1182.20     13.96 o 
   5   6   1      222.28      206.36      7.20 o 
   6   6   1       74.24       80.18      5.50 o 
   7   6   1       24.49       12.15      3.52 o 
   8   6   1       59.42       51.20      5.34 o 
   9   6   1       28.18       -1.59      9.83 o 
  -9   7   1        1.10       -5.74      5.74 o 
  -8   7   1      131.42      146.83     15.23 o 
  -7   7   1       14.10       15.17      3.97 o 
  -6   7   1      288.57      280.34      9.09 o 
  -5   7   1      625.51      586.55     11.65 o 
  -4   7   1       31.65       24.62      2.89 o 
  -3   7   1      332.91      283.42      6.13 o 
  -2   7   1       76.20       76.54      3.78 o 
  -1   7   1      148.09      148.63      3.96 o 
   0   7   1        4.59        2.49      1.20 o 
   1   7   1       49.66       52.77      2.66 o 
   2   7   1      131.83      109.09      4.20 o 
   3   7   1       48.85       43.23      3.29 o 
   4   7   1     1237.03     1233.43     15.29 o 
   5   7   1       12.39       15.87      3.33 o 
   6   7   1       66.44       73.19      5.75 o 
   7   7   1      205.38      211.41      8.47 o 
   8   7   1       76.19       78.79      9.16 o 
  -8   8   1        3.25       -1.01      5.88 o 
  -7   8   1       12.05        7.35      4.25 o 
  -6   8   1      367.18      373.53     11.07 o 
  -5   8   1      121.22      119.15      6.34 o 
  -4   8   1      113.87      114.48      6.17 o 
  -3   8   1      856.86      867.52     12.92 o 
  -2   8   1      269.85      232.72      6.35 o 
  -1   8   1     1133.00     1020.97     13.98 o 
   0   8   1      167.08      189.80      4.69 o 
   1   8   1      292.66      245.75      5.63 o 
   2   8   1      153.06      140.47      5.22 o 
   3   8   1     1805.26     1651.33     21.12 o 
   4   8   1      135.44      145.28      6.82 o 
   5   8   1        7.86        8.10      2.88 o 
   6   8   1       98.50      106.15      7.10 o 
   7   8   1       61.19       68.33      7.38 o 
   8   8   1       41.15       40.90     12.40 o 
  -8   9   1       80.79       99.06     14.16 o 
  -7   9   1        1.17        1.69      5.89 o 
  -6   9   1        9.74        3.68      2.74 o 
  -5   9   1      942.46      933.75     16.55 o 
  -4   9   1      361.02      355.79      9.81 o 
  -3   9   1        0.16       -0.49      1.51 o 
  -2   9   1      435.93      406.31      9.80 o 
  -1   9   1      289.49      269.91      8.01 o 
   0   9   1      385.70      343.41      6.81 o 
   1   9   1      472.78      480.52      9.96 o 
   2   9   1      369.11      375.76      8.60 o 
   3   9   1        1.68        2.04      2.15 o 
   4   9   1       18.38       15.18      3.29 o 
   5   9   1       18.66       22.94      3.76 o 
   6   9   1        1.00       -0.88      2.27 o 
   7   9   1       78.41       76.24     15.70 o 
  -7  10   1       27.02       28.13     12.80 o 
  -6  10   1       87.28       84.54     13.86 o 
  -5  10   1       27.25       30.37      4.49 o 
  -4  10   1      114.66      111.67      6.92 o 
  -3  10   1      158.71      164.85     12.24 o 
  -2  10   1       40.21       34.55      4.15 o 
  -1  10   1       74.28       77.17      5.50 o 
   0  10   1       31.88       37.41      4.92 o 
   1  10   1        9.53        7.17      2.49 o 
   2  10   1      743.38      722.02     15.70 o 
   3  10   1      399.61      411.43     10.79 o 
   4  10   1       50.36       30.27      4.19 o 
   5  10   1        0.04        1.09      2.77 o 
   6  10   1      189.79      201.87     11.84 o 
   7  10   1        0.24        7.43      5.15 o 
  -6  11   1      211.51      206.66     13.57 o 
  -5  11   1      299.16      328.31     11.73 o 
  -4  11   1      390.86      397.84     15.01 o 
  -3  11   1       27.94       34.07      4.92 o 
  -2  11   1      441.49      446.89     13.55 o 
  -1  11   1      217.48      220.47      9.03 o 
   0  11   1       35.34       36.50      4.54 o 
   1  11   1      221.07      237.66      9.45 o 
   2  11   1       70.38       66.61      6.20 o 
   3  11   1        3.60        3.39      3.12 o 
   4  11   1      116.23      121.39      8.89 o 
   5  11   1      174.14      184.72     11.76 o 
   6  11   1        1.10        5.41      4.74 o 
  -5  12   1       67.68       71.60     11.00 o 
  -4  12   1        0.16        4.02      4.04 o 
  -3  12   1      139.07      125.39      8.78 o 
  -2  12   1      131.31      159.51     10.92 o 
  -1  12   1       64.34       74.47      6.65 o 
   0  12   1      281.67      300.00     11.89 o 
   1  12   1        0.01        5.24      3.36 o 
   2  12   1      155.59      157.18     10.72 o 
   3  12   1       71.57       73.21      6.78 o 
   4  12   1       78.10       79.71      8.87 o 
   5  12   1        0.48        1.42      5.26 o 
  -3  13   1       24.72       31.26      6.42 o 
  -2  13   1       15.15       16.48      4.76 o 
  -1  13   1       18.12       24.34      4.97 o 
   0  13   1      315.44      369.32     13.66 o 
   1  13   1      123.94      140.00     11.88 o 
   2  13   1        1.77       11.47      4.24 o 
   3  13   1       47.34       41.43      6.53 o 
  -9   0   2      482.77      490.47     30.59 o 
  -8   0   2      417.40      438.55     17.22 o 
  -7   0   2     1198.45     1281.93     23.65 o 
  -6   0   2      228.39      230.12      8.46 o 
  -5   0   2      427.13      450.26      7.73 o 
  -4   0   2      740.80      641.85     15.24 o 
  -3   0   2     3048.73     3052.85     34.23 o 
  -2   0   2    10196.59    11442.31    141.01 o 
  -1   0   2      442.19      428.63     10.37 o 
   0   0   2     1361.07     1328.82     14.37 o 
   1   0   2      340.46      356.45      9.45 o 
   2   0   2        7.56        7.41      1.78 o 
   3   0   2      606.74      634.57      7.99 o 
   4   0   2      244.53      298.60      5.94 o 
   5   0   2        0.07        0.94      1.48 o 
   6   0   2     1339.72     1430.11     22.66 o 
   7   0   2      429.96      454.92     11.55 o 
   8   0   2      403.77      430.16     11.46 o 
   9   0   2      233.94      284.48     21.91 o 
  10   0   2       10.14        3.97      7.64 o 
 -10   1   2       10.97        3.81      9.06 o 
  -9   1   2       12.87       20.81      8.79 o 
  -8   1   2      163.71      158.99      5.72 o 
  -7   1   2       23.81       20.73      2.86 o 
  -6   1   2      466.38      505.84      8.35 o 
  -5   1   2      380.81      389.73      6.58 o 
  -4   1   2      513.40      566.15      7.54 o 
  -3   1   2     2788.22     2937.18     26.29 o 
  -2   1   2    36814.66    39211.22    284.10 o 
  -1   1   2        7.63       12.78      1.21 o 
   0   1   2     6197.31     6441.67     51.88 o 
   1   1   2      696.15      782.99      9.70 o 
   2   1   2      351.12      369.49      4.88 o 
   3   1   2      581.94      610.17      8.95 o 
   4   1   2      387.53      378.48      6.97 o 
   5   1   2      696.94      733.37     11.00 o 
   6   1   2        4.55        3.35      1.58 o 
   7   1   2      218.60      242.01      8.48 o 
   8   1   2      354.83      387.96      7.98 o 
   9   1   2        1.76        7.33      4.09 o 
  10   1   2       49.57       38.44     12.45 o 
 -10   2   2      282.70      324.40     28.57 o 
  -9   2   2      141.77      140.82     16.86 o 
  -8   2   2        8.35        7.77      2.34 o 
  -7   2   2      228.39      250.44      7.82 o 
  -6   2   2       10.79        5.32      1.79 o 
  -5   2   2        0.99        2.74      1.06 o 
  -4   2   2      276.38      236.55      5.06 o 
  -3   2   2      831.50      786.04      6.66 o 
  -2   2   2      304.81      288.62      3.98 o 
  -1   2   2     1084.97     1141.20     10.52 o 
   0   2   2     3683.80     3869.31     25.07 o 
   1   2   2      353.61      440.82      9.25 o 
   2   2   2      508.53      514.56      8.50 o 
   3   2   2     1482.80     1600.44     15.30 o 
   4   2   2      511.45      578.89      6.10 o 
   5   2   2      896.63      890.53      9.87 o 
   6   2   2      669.68      695.78      9.48 o 
   7   2   2      160.31      166.66      7.38 o 
   8   2   2        0.07       -0.12      2.73 o 
   9   2   2       26.05       21.06      3.74 o 
  10   2   2       32.95       12.23      6.77 o 
 -10   3   2       60.64       57.68     15.73 o 
  -9   3   2      137.08      143.17      8.46 o 
  -8   3   2      279.88      292.53     10.66 o 
  -7   3   2        1.13       -0.83      2.07 o 
  -6   3   2        9.96       10.20      1.83 o 
  -5   3   2       54.45       50.28      2.64 o 
  -4   3   2      258.18      248.41      4.19 o 
  -3   3   2     1360.25     1487.61     13.06 o 
  -2   3   2      549.72      523.29      6.34 o 
  -1   3   2     2862.58     3103.65     21.14 o 
   0   3   2      333.37      301.50      3.52 o 
   1   3   2      876.95      790.68     15.67 o 
   2   3   2     3302.29     3400.09     30.54 o 
   3   3   2       74.31       83.14      2.99 o 
   4   3   2       51.79       51.34      2.73 o 
   5   3   2       33.91       45.51      3.13 o 
   6   3   2      147.28      145.75      4.96 o 
   7   3   2      262.53      255.95      7.47 o 
   8   3   2      140.55      153.21      6.73 o 
   9   3   2      134.05      116.04     10.34 o 
 -10   4   2       31.26       -4.30      9.60 o 
  -9   4   2      279.70      275.23     18.41 o 
  -8   4   2      154.17      157.93     13.50 o 
  -7   4   2       28.60       30.64      3.09 o 
  -6   4   2        6.86        5.93      2.00 o 
  -5   4   2       11.15        7.73      1.85 o 
  -4   4   2      828.81      896.69     14.17 o 
  -3   4   2      149.55      151.69      3.66 o 
  -2   4   2       20.08       30.35      1.55 o 
  -1   4   2     1074.78      991.83      7.51 o 
   0   4   2     1233.74     1206.89      8.71 o 
   1   4   2       49.29       66.56      1.95 o 
   2   4   2      877.62      744.55     10.44 o 
   3   4   2     1381.12     1406.52     12.82 o 
   4   4   2       38.54       51.87      5.30 o 
   5   4   2      807.34      811.03     11.99 o 
   6   4   2      484.89      502.52      9.54 o 
   7   4   2      358.89      370.67      8.99 o 
   8   4   2        7.02        7.70      2.42 o 
   9   4   2       12.56        3.99      6.96 o 
 -10   5   2        0.80       14.82     11.02 o 
  -9   5   2        9.06       10.23      6.01 o 
  -8   5   2       33.86       45.11      7.29 o 
  -7   5   2       51.10       52.58      4.28 o 
  -6   5   2        0.02       -0.94      1.99 o 
  -5   5   2      159.42      157.62      4.92 o 
  -4   5   2       40.68       39.18      2.40 o 
  -3   5   2        2.23        0.81      1.07 o 
  -2   5   2        5.12        2.54      1.15 o 
  -1   5   2     3213.60     3285.91     19.96 o 
   0   5   2      354.47      423.93      5.23 o 
   1   5   2     1024.39     1045.55      9.47 o 
   2   5   2       93.43      117.73      3.37 o 
   3   5   2      213.02      209.30      4.14 o 
   4   5   2      372.54      336.99      6.29 o 
   5   5   2      399.35      404.50     10.99 o 
   6   5   2      314.55      323.66     10.03 o 
   7   5   2      210.46      230.10     10.37 o 
   8   5   2        4.14        3.28      3.45 o 
   9   5   2       27.53       26.70     12.84 o 
  -9   6   2       16.13        2.59      5.75 o 
  -8   6   2       50.91       42.66      7.77 o 
  -7   6   2       14.40       14.92      3.07 o 
  -6   6   2      317.43      321.67      8.56 o 
  -5   6   2        0.52        1.68      1.74 o 
  -4   6   2       11.53        6.09      1.65 o 
  -3   6   2       30.03       32.60      2.62 o 
  -2   6   2       30.31       23.12      1.99 o 
  -1   6   2      697.38      660.86      7.23 o 
   0   6   2      216.95      218.77      3.74 o 
   1   6   2      113.05      105.68      3.04 o 
   2   6   2      881.01      794.99      9.70 o 
   3   6   2        5.25        2.48      1.76 o 
   4   6   2      221.67      217.66      5.92 o 
   5   6   2      282.01      274.27      8.21 o 
   6   6   2       15.46       12.49      3.14 o 
   7   6   2        0.00        2.56      2.43 o 
   8   6   2        1.04        6.89      6.19 o 
   9   6   2       97.23       85.98     19.03 o 
  -9   7   2       57.67       52.22     11.07 o 
  -8   7   2        2.17        2.75      3.66 o 
  -7   7   2        1.41        1.28      2.89 o 
  -6   7   2      183.76      179.47      7.27 o 
  -5   7   2      116.99      125.20      5.77 o 
  -4   7   2       52.92       50.75      3.55 o 
  -3   7   2     1173.22     1075.20     12.71 o 
  -2   7   2      342.82      348.49      6.73 o 
  -1   7   2        6.86        8.90      1.69 o 
   0   7   2        4.98        9.67      1.57 o 
   1   7   2        1.34       -0.59      1.16 o 
   2   7   2        2.27        2.68      1.60 o 
   3   7   2       61.81       72.36      4.12 o 
   4   7   2        1.65        1.33      2.79 o 
   5   7   2       10.70        5.73      2.61 o 
   6   7   2        8.51        3.63      2.62 o 
   7   7   2      363.35      362.61     10.74 o 
   8   7   2      125.09      128.18     11.59 o 
  -8   8   2       84.44       94.83     12.79 o 
  -7   8   2        7.00        3.89      4.82 o 
  -6   8   2      383.36      383.48     11.89 o 
  -5   8   2       13.96       10.08      3.25 o 
  -4   8   2       28.07       22.38      3.31 o 
  -3   8   2        0.33       -0.07      1.65 o 
  -2   8   2      148.20      130.96      5.33 o 
  -1   8   2       80.14       85.35      4.59 o 
   0   8   2       95.75       89.33      3.77 o 
   1   8   2       13.72       15.58      2.17 o 
   2   8   2        8.58        8.85      2.08 o 
   3   8   2      239.63      226.02      7.43 o 
   4   8   2      130.24      128.62      6.74 o 
   5   8   2        2.28        0.46      2.30 o 
   6   8   2       58.18       56.23      6.85 o 
   7   8   2       15.20       17.38      5.43 o 
   8   8   2        5.52        6.14      5.01 o 
  -8   9   2       28.87       13.17      7.39 o 
  -7   9   2       63.15       60.55     10.53 o 
  -6   9   2       61.33       62.13      7.58 o 
  -5   9   2       34.56       40.10      4.49 o 
  -4   9   2       24.15       25.37      3.68 o 
  -3   9   2      116.23      107.74      5.59 o 
  -2   9   2       38.13       41.59      4.16 o 
  -1   9   2      393.55      339.65      8.99 o 
   0   9   2       87.27       84.48      4.53 o 
   1   9   2        2.69        4.99      1.88 o 
   2   9   2        9.66        5.39      2.30 o 
   3   9   2        6.96        1.72      2.26 o 
   4   9   2       23.43       26.43      3.81 o 
   5   9   2       34.02       43.64      5.20 o 
   6   9   2       20.75       25.86      4.10 o 
   7   9   2        1.50        6.58      4.71 o 
  -7  10   2       51.20       52.46     11.59 o 
  -6  10   2       57.60       69.29      7.63 o 
  -5  10   2       10.07       13.03      3.51 o 
  -4  10   2        8.85       11.66      3.24 o 
  -3  10   2        0.01        2.25      2.59 o 
  -2  10   2       22.76       17.26      3.15 o 
  -1  10   2       22.01       24.00      3.84 o 
   0  10   2        3.72        6.48      2.36 o 
   1  10   2        4.64        5.92      2.27 o 
   2  10   2       27.92       35.93      4.59 o 
   3  10   2       45.25       47.15      4.91 o 
   4  10   2      185.52      197.22      8.17 o 
   5  10   2       10.54       14.72      3.85 o 
   6  10   2       52.29       50.41      7.85 o 
  -6  11   2      154.35      174.85     13.95 o 
  -5  11   2        6.22        9.85      4.01 o 
  -4  11   2      211.65      234.13     10.35 o 
  -3  11   2        6.23        4.63      3.50 o 
  -2  11   2        1.16       -0.50      2.44 o 
  -1  11   2        1.58        4.46      2.73 o 
   0  11   2       81.03       80.05      6.47 o 
   1  11   2       17.65       13.83      3.78 o 
   2  11   2       33.08       32.53      7.45 o 
   3  11   2       13.86       15.67      3.93 o 
   4  11   2        5.42        7.33      3.21 o 
   5  11   2        4.12        1.72      4.25 o 
   6  11   2        0.56        1.93      4.80 o 
  -5  12   2       24.00       18.13      5.21 o 
  -4  12   2        4.96        0.98      3.84 o 
  -3  12   2      104.01      114.61      8.40 o 
  -2  12   2      182.56      168.44      9.76 o 
  -1  12   2       17.67       19.34      4.05 o 
   0  12   2      170.14      194.70     13.76 o 
   1  12   2       51.26       49.58      7.27 o 
   2  12   2      133.12      143.70     10.32 o 
   3  12   2       11.78        6.03      7.43 o 
   4  12   2       25.41       24.48      5.93 o 
  -3  13   2       92.25       99.40      9.33 o 
  -2  13   2        7.05        7.60      5.54 o 
  -1  13   2       28.12       29.83      4.84 o 
   0  13   2      159.94      191.49     14.10 o 
   1  13   2       24.16       13.42     10.68 o 
   2  13   2      238.34      263.40     25.97 o 
   3  13   2       16.48       27.04      5.36 o 
 -10   1   3       10.89       -0.14      7.71 o 
  -9   1   3       37.85       33.74      7.95 o 
  -8   1   3      112.45      108.69      4.92 o 
  -7   1   3       40.49       42.98      3.46 o 
  -6   1   3        4.97        2.96      1.44 o 
  -5   1   3       91.24       94.67      3.38 o 
  -4   1   3      207.69      234.04      3.70 o 
  -3   1   3      337.07      331.82      4.29 o 
  -2   1   3     6061.74     6434.59     52.12 o 
  -1   1   3       58.14       50.73      1.85 o 
   0   1   3     1004.40     1113.63      9.44 o 
   1   1   3       72.23       67.11      2.44 o 
   2   1   3      127.68      146.57      3.99 o 
   3   1   3      166.78      193.14      4.18 o 
   4   1   3      386.12      414.52      5.10 o 
   5   1   3       30.35       34.78      2.44 o 
   6   1   3       24.41       26.88      4.06 o 
   7   1   3       86.62       92.40      4.10 o 
   8   1   3      210.64      220.15      8.84 o 
   9   1   3      165.66      145.25     11.33 o 
 -10   2   3        3.93        0.07      8.18 o 
  -9   2   3       19.69       21.20      6.16 o 
  -8   2   3       26.29       26.49      4.18 o 
  -7   2   3       62.54       69.12      5.37 o 
  -6   2   3      310.17      313.50      7.66 o 
  -5   2   3     1262.11     1294.03     22.05 o 
  -4   2   3     3936.33     4299.90     30.50 o 
  -3   2   3       51.71       45.43      1.68 o 
  -2   2   3      180.46      197.96      3.07 o 
  -1   2   3     1504.87     1542.37     11.98 o 
   0   2   3      181.24      201.06      2.72 o 
   1   2   3      332.07      351.58      4.65 o 
   2   2   3        1.66        2.75      1.16 o 
   3   2   3     1419.36     1528.04     13.93 o 
   4   2   3      188.69      198.88      4.59 o 
   5   2   3      302.87      297.34      7.34 o 
   6   2   3       74.56       63.26      4.09 o 
   7   2   3      725.79      743.53     13.79 o 
   8   2   3      211.79      222.38      7.12 o 
   9   2   3       45.45       37.90      6.97 o 
 -10   3   3       17.29       20.34     10.33 o 
  -9   3   3       23.43       23.08      4.90 o 
  -8   3   3       24.07       19.21      5.43 o 
  -7   3   3      203.44      231.35      7.81 o 
  -6   3   3       27.19       23.42      2.14 o 
  -5   3   3        2.23       -0.79      1.37 o 
  -4   3   3      204.55      214.72      3.74 o 
  -3   3   3       23.32       29.18      1.89 o 
  -2   3   3       41.66       48.95      2.06 o 
  -1   3   3       35.65       49.57      1.54 o 
   0   3   3       54.10       69.77      1.79 o 
   1   3   3      753.68      940.45     17.77 o 
   2   3   3        7.18        9.04      1.12 o 
   3   3   3      463.76      448.30      6.33 o 
   4   3   3      117.86      109.88      4.01 o 
   5   3   3       13.28        9.84      2.02 o 
   6   3   3       10.08        8.32      2.28 o 
   7   3   3       11.69       11.13      3.20 o 
   8   3   3        4.65        8.12      2.33 o 
   9   3   3      221.63      202.06     12.31 o 
 -10   4   3       54.05       56.11     15.73 o 
  -9   4   3       60.02       58.59      5.99 o 
  -8   4   3      356.02      367.75     12.72 o 
  -7   4   3        0.04        2.73      2.53 o 
  -6   4   3      334.04      354.20      7.81 o 
  -5   4   3      215.83      231.96      5.03 o 
  -4   4   3      818.39      827.94      9.75 o 
  -3   4   3       71.48       76.40      2.15 o 
  -2   4   3        0.08        5.54      0.91 o 
  -1   4   3       60.68      130.28      2.26 o 
   0   4   3      698.25      648.36      5.60 o 
   1   4   3      260.15      244.93      3.50 o 
   2   4   3     1122.57     1120.16     19.38 o 
   3   4   3      510.13      494.03      6.30 o 
   4   4   3       28.99       28.38      3.25 o 
   5   4   3       28.01       19.15      2.87 o 
   6   4   3      293.86      289.83      8.98 o 
   7   4   3        6.52        1.76      2.31 o 
   8   4   3      136.49      124.77      7.40 o 
   9   4   3        1.64        0.71      4.23 o 
 -10   5   3       29.67       26.95     12.35 o 
  -9   5   3      177.40      172.54     13.49 o 
  -8   5   3       57.47       55.43      7.71 o 
  -7   5   3        0.42       -0.84      1.96 o 
  -6   5   3      215.28      226.21      7.53 o 
  -5   5   3       92.91       90.25      4.59 o 
  -4   5   3       18.26       17.36      1.73 o 
  -3   5   3     1860.81     1857.76     13.76 o 
  -2   5   3     1572.84     1529.00     11.90 o 
  -1   5   3      597.71      659.06      6.31 o 
   0   5   3      116.10      106.74      2.62 o 
   1   5   3     2062.97     2063.26     15.40 o 
   2   5   3      321.68      305.19      5.24 o 
   3   5   3      979.95      934.68     11.18 o 
   4   5   3        6.46        6.05      1.69 o 
   5   5   3      798.64      739.37     19.40 o 
   6   5   3       49.76       60.98      6.38 o 
   7   5   3       61.07       64.61      5.02 o 
   8   5   3        0.05        6.97      4.91 o 
   9   5   3       22.87       17.51      6.67 o 
  -9   6   3       15.25       12.93      8.77 o 
  -8   6   3       81.14       83.47      9.55 o 
  -7   6   3       86.05       92.63      6.21 o 
  -6   6   3      522.96      526.63     10.88 o 
  -5   6   3      716.51      698.26     10.28 o 
  -4   6   3        6.20        1.78      1.31 o 
  -3   6   3      916.88      952.11     10.57 o 
  -2   6   3        0.01        1.23      1.08 o 
  -1   6   3      113.24      103.47      3.02 o 
   0   6   3        6.90        8.84      1.34 o 
   1   6   3      376.79      419.71      6.60 o 
   2   6   3     1489.86     1400.78     13.93 o 
   3   6   3      128.46      120.19      4.32 o 
   4   6   3      216.02      190.19      5.35 o 
   5   6   3       46.19       53.93      6.06 o 
   6   6   3        5.81        8.75      2.80 o 
   7   6   3       23.13       16.31      3.27 o 
   8   6   3       86.53       90.21     11.79 o 
  -9   7   3       33.71       35.19      9.68 o 
  -8   7   3       17.48       18.24      7.86 o 
  -7   7   3      154.86      156.38      8.79 o 
  -6   7   3       28.06       26.68      3.98 o 
  -5   7   3      565.23      558.81     10.56 o 
  -4   7   3        5.57        4.42      1.73 o 
  -3   7   3     1281.27     1142.21     13.14 o 
  -2   7   3     1277.69     1296.75     14.06 o 
  -1   7   3       33.98       42.38      2.52 o 
   0   7   3      849.30      772.45      8.23 o 
   1   7   3     4314.31     4059.89     28.36 o 
   2   7   3      195.89      186.84      4.94 o 
   3   7   3       34.14       26.45      2.60 o 
   4   7   3       83.64       88.00      5.38 o 
   5   7   3      231.50      231.97     10.54 o 
   6   7   3        7.75        4.35      2.71 o 
   7   7   3      106.61      110.05      7.20 o 
   8   7   3        9.26       16.87      6.79 o 
  -8   8   3       70.43       80.78     17.20 o 
  -7   8   3      442.90      475.84     14.70 o 
  -6   8   3      120.59      129.35      7.31 o 
  -5   8   3       31.19       23.46      3.53 o 
  -4   8   3      566.16      537.70     10.26 o 
  -3   8   3        7.18        1.92      1.80 o 
  -2   8   3       25.10       14.18      3.42 o 
  -1   8   3        0.27       -1.66      1.66 o 
   0   8   3      499.66      470.07      7.36 o 
   1   8   3        7.73        9.53      1.86 o 
   2   8   3      371.74      368.19      8.31 o 
   3   8   3        4.85        0.55      2.05 o 
   4   8   3        2.86        4.24      2.39 o 
   5   8   3      607.89      601.22     13.77 o 
   6   8   3      432.17      443.54     12.24 o 
   7   8   3       49.63       47.50      7.75 o 
   8   8   3      138.74      141.75     19.47 o 
  -8   9   3      348.35      369.03     22.17 o 
  -7   9   3       11.11        8.68      6.02 o 
  -6   9   3       58.28       51.65      4.96 o 
  -5   9   3      214.33      213.46      8.10 o 
  -4   9   3       13.47       11.86      2.63 o 
  -3   9   3      177.46      168.15      6.28 o 
  -2   9   3        7.78        2.43      2.31 o 
  -1   9   3       56.18       56.85      4.59 o 
   0   9   3      510.77      524.76      9.36 o 
   1   9   3      905.86      846.56     12.43 o 
   2   9   3      433.75      425.82     10.26 o 
   3   9   3       50.19       49.94      4.12 o 
   4   9   3      351.55      355.65      9.98 o 
   5   9   3        0.06        2.20      2.97 o 
   6   9   3        4.81        3.75      3.92 o 
   7   9   3      152.20      162.56     13.31 o 
  -7  10   3      341.85      349.59     24.72 o 
  -6  10   3       94.96       90.86      8.87 o 
  -5  10   3      119.15      115.38      7.27 o 
  -4  10   3      300.26      301.42      9.47 o 
  -3  10   3      310.77      303.02      9.20 o 
  -2  10   3      210.95      202.79      7.67 o 
  -1  10   3      433.87      449.36     11.98 o 
   0  10   3      363.99      361.24     10.62 o 
   1  10   3        8.27        7.17      2.72 o 
   2  10   3       64.65       49.18      4.66 o 
   3  10   3      481.82      493.05     11.96 o 
   4  10   3       20.77       17.43      3.99 o 
   5  10   3       68.04       75.71      7.30 o 
   6  10   3      318.76      328.61     15.48 o 
  -6  11   3        6.26        2.39      4.19 o 
  -5  11   3      127.08      138.40      8.96 o 
  -4  11   3       35.61       33.64      5.07 o 
  -3  11   3        9.13        8.21      3.80 o 
  -2  11   3        7.16       18.72      3.85 o 
  -1  11   3        1.76        1.18      3.33 o 
   0  11   3      126.82      130.80      9.02 o 
   1  11   3      117.27      111.94      8.56 o 
   2  11   3       49.41       50.54      5.50 o 
   3  11   3        9.58        9.84      3.25 o 
   4  11   3       62.57       70.92      6.61 o 
   5  11   3        2.58        5.57      8.41 o 
  -5  12   3       71.12       88.19     13.23 o 
  -4  12   3       45.58       36.26      7.72 o 
  -3  12   3       38.76       48.50      7.38 o 
  -2  12   3        3.91        9.69      4.08 o 
  -1  12   3      204.91      226.54      9.61 o 
   0  12   3        5.16        4.78      3.38 o 
   1  12   3        0.72        4.15      4.24 o 
   2  12   3      329.22      324.92     13.09 o 
   3  12   3      381.24      390.17     12.86 o 
   4  12   3       11.18        9.77      4.89 o 
  -3  13   3       11.02       17.23      4.96 o 
  -2  13   3      756.69      778.66     20.93 o 
  -1  13   3        0.39        0.69      3.16 o 
   0  13   3       91.81       79.75     11.68 o 
   1  13   3       91.91       86.82      9.77 o 
   2  13   3       22.27       29.85      7.20 o 
   3  13   3       59.34       59.55      8.81 o 
 -10   0   4      324.97      384.18     28.66 o 
  -9   0   4        8.34        2.39      6.79 o 
  -8   0   4      122.52      144.07     12.11 o 
  -7   0   4      267.08      273.59      9.11 o 
  -6   0   4       35.85       39.92      2.88 o 
  -5   0   4      315.14      352.98      7.23 o 
  -4   0   4     1976.03     2097.94     26.53 o 
  -3   0   4      449.76      507.28      8.89 o 
  -2   0   4    29269.71    30687.73    320.94 o 
  -1   0   4     1281.74     1476.32     30.32 o 
   0   0   4      434.23      455.40     10.72 o 
   1   0   4     3613.75     3644.42     38.89 o 
   2   0   4     1457.03     1446.31     23.81 o 
   3   0   4     2020.82     2186.22     27.75 o 
   4   0   4      583.96      613.25      9.01 o 
   5   0   4     1386.68     1430.13     22.87 o 
   6   0   4        0.15        2.30      2.38 o 
   7   0   4      520.40      518.61     13.48 o 
   8   0   4       60.76       67.06      6.10 o 
   9   0   4       24.81       31.39     10.81 o 
 -10   1   4       24.73        8.83      9.20 o 
  -9   1   4      313.06      327.95     17.38 o 
  -8   1   4       23.37       18.96      4.48 o 
  -7   1   4       16.00       12.89      2.27 o 
  -6   1   4      623.28      623.16      9.40 o 
  -5   1   4      447.47      447.45      6.02 o 
  -4   1   4     1913.35     2207.75     18.06 o 
  -3   1   4      784.93      726.13      8.19 o 
  -2   1   4     4671.00     4769.79     39.83 o 
  -1   1   4      564.72      510.92      5.93 o 
   0   1   4      786.41      899.14      8.40 o 
   1   1   4     5788.52     6202.41     41.70 o 
   2   1   4        0.74        3.04      0.76 o 
   3   1   4      520.39      531.53      8.26 o 
   4   1   4     2442.96     2692.34     26.86 o 
   5   1   4      580.82      611.03      9.44 o 
   6   1   4      290.61      287.12      6.61 o 
   7   1   4       99.62       99.65      4.74 o 
   8   1   4       57.11       53.58      6.65 o 
   9   1   4        0.27       -4.25      4.59 o 
 -10   2   4       51.01       57.16      9.21 o 
  -9   2   4       28.56       30.40      4.36 o 
  -8   2   4       30.35       33.47      4.02 o 
  -7   2   4       89.31       89.67      5.41 o 
  -6   2   4       18.65       14.72      1.86 o 
  -5   2   4      963.28     1040.88     14.69 o 
  -4   2   4     5244.86     5682.40     41.24 o 
  -3   2   4      921.74      905.22      8.39 o 
  -2   2   4       26.01       27.09      1.57 o 
  -1   2   4      195.26      185.38      3.00 o 
   0   2   4     1250.52     1307.61     11.06 o 
   1   2   4      878.37      877.12      9.82 o 
   2   2   4       30.94       66.92      2.50 o 
   3   2   4       73.78       67.71      2.53 o 
   4   2   4      229.82      233.63      5.27 o 
   5   2   4      255.00      259.97      5.93 o 
   6   2   4      687.97      697.65     15.20 o 
   7   2   4       58.06       64.40      4.32 o 
   8   2   4      188.55      198.20      6.64 o 
   9   2   4      118.30      119.48     10.65 o 
 -10   3   4       49.49       81.47     17.28 o 
  -9   3   4        0.45        0.65      3.88 o 
  -8   3   4      182.38      194.26      9.48 o 
  -7   3   4      103.20      108.72      8.02 o 
  -6   3   4      328.28      353.79      7.26 o 
  -5   3   4      128.22      128.46      5.54 o 
  -4   3   4       73.42       90.34      2.50 o 
  -3   3   4       99.48       76.74      2.19 o 
  -2   3   4      324.73      282.48      3.74 o 
  -1   3   4      658.04      640.73      5.49 o 
   0   3   4     2346.87     2336.33     14.37 o 
   1   3   4      523.37      587.06      9.18 o 
   2   3   4     1159.21     1363.37     11.49 o 
   3   3   4      336.79      282.80      5.52 o 
   4   3   4     1268.07     1318.43     19.32 o 
   5   3   4      127.70      149.23      5.26 o 
   6   3   4       52.16       45.94      4.14 o 
   7   3   4        9.71       16.53      3.46 o 
   8   3   4       25.00       17.13      3.08 o 
   9   3   4       13.03       19.51      5.77 o 
 -10   4   4        3.17       -7.37      7.37 o 
  -9   4   4       29.50       24.31      6.35 o 
  -8   4   4        0.02       -0.38      3.38 o 
  -7   4   4      189.07      215.78      9.47 o 
  -6   4   4       34.43       35.41      3.36 o 
  -5   4   4     1362.74     1399.20     15.26 o 
  -4   4   4     1187.51     1109.20     11.51 o 
  -3   4   4     2590.46     2682.06     17.69 o 
  -2   4   4     1825.43     1897.22     12.67 o 
  -1   4   4     3602.21     3556.15     19.18 o 
   0   4   4     3322.48     3577.97     19.29 o 
   1   4   4      109.51       95.50      2.36 o 
   2   4   4        1.44        3.26      0.99 o 
   3   4   4      140.45      150.35      3.64 o 
   4   4   4       78.60       81.79      5.19 o 
   5   4   4      752.37      700.72     12.24 o 
   6   4   4      224.17      230.56      7.17 o 
   7   4   4       51.22       50.77      4.62 o 
   8   4   4        1.41        5.27      3.54 o 
   9   4   4      106.74      101.09     10.47 o 
 -10   5   4        0.11       -8.09      8.09 o 
  -9   5   4        0.57       -7.38      8.21 o 
  -8   5   4      348.47      339.78     12.89 o 
  -7   5   4       98.89      108.61      8.28 o 
  -6   5   4        0.71       -1.54      1.54 o 
  -5   5   4      123.70      125.76      4.91 o 
  -4   5   4       74.18       82.92      3.02 o 
  -3   5   4     1195.38     1211.42     10.30 o 
  -2   5   4        7.29        9.68      1.25 o 
  -1   5   4      182.08      215.48      3.37 o 
   0   5   4      365.47      320.58      4.54 o 
   1   5   4       46.51       57.21      2.33 o 
   2   5   4      140.56      146.16      3.55 o 
   3   5   4      746.69      781.25     15.68 o 
   4   5   4        0.18        1.21      2.02 o 
   5   5   4      120.49       94.90      5.61 o 
   6   5   4        0.55        2.81      2.33 o 
   7   5   4      367.07      367.98     10.79 o 
   8   5   4        1.30       -0.65      5.11 o 
   9   5   4        3.45        8.27      5.22 o 
  -9   6   4       14.65       12.44      6.36 o 
  -8   6   4       33.02       30.24      5.97 o 
  -7   6   4      132.58      153.45     10.09 o 
  -6   6   4       29.15       29.35      4.13 o 
  -5   6   4      267.32      249.31      5.36 o 
  -4   6   4      224.02      227.66      5.40 o 
  -3   6   4      189.71      183.48      4.50 o 
  -2   6   4      241.30      225.97      4.29 o 
  -1   6   4      605.46      539.50      6.54 o 
   0   6   4       18.84       22.01      1.81 o 
   1   6   4      479.13      500.82      6.33 o 
   2   6   4      364.43      333.22      6.36 o 
   3   6   4      237.84      220.23      5.35 o 
   4   6   4        0.02       -0.55      1.50 o 
   5   6   4      481.08      480.00     11.23 o 
   6   6   4      126.04      132.57      8.62 o 
   7   6   4       60.67       51.99      4.96 o 
   8   6   4       46.42       33.35      8.07 o 
  -9   7   4       50.93       42.70      8.98 o 
  -8   7   4       26.86       34.60      9.15 o 
  -7   7   4       45.32       45.09      6.76 o 
  -6   7   4        0.22        2.32      2.36 o 
  -5   7   4      107.22      104.38      4.80 o 
  -4   7   4      335.07      317.58      6.38 o 
  -3   7   4       70.16       79.93      3.83 o 
  -2   7   4      359.61      358.28      6.82 o 
  -1   7   4      969.79      948.44     10.88 o 
   0   7   4      238.29      223.77      4.68 o 
   1   7   4        0.04        0.31      1.21 o 
   2   7   4      522.92      474.26      8.08 o 
   3   7   4      428.14      403.34      8.58 o 
   4   7   4      205.54      187.42      7.34 o 
   5   7   4       36.26       36.26      4.27 o 
   6   7   4       63.96       68.92      5.71 o 
   7   7   4       74.54       75.24      7.27 o 
   8   7   4        0.04       -3.37      5.39 o 
  -9   8   4       43.20       29.79      9.67 o 
  -8   8   4      157.94      126.96     14.82 o 
  -7   8   4       50.72       54.06      7.47 o 
  -6   8   4       27.56       21.99      4.25 o 
  -5   8   4       19.70       16.59      2.92 o 
  -4   8   4      102.26       90.13      4.92 o 
  -3   8   4       38.48       26.50      3.07 o 
  -2   8   4       48.87       45.51      5.45 o 
  -1   8   4      189.82      171.83      5.67 o 
   0   8   4        8.51        5.86      1.93 o 
   1   8   4       25.32       26.84      2.70 o 
   2   8   4       47.36       41.37      3.71 o 
   3   8   4        0.91        2.10      1.96 o 
   4   8   4      240.76      252.17      8.76 o 
   5   8   4      111.26      113.54      7.31 o 
   6   8   4        2.84        5.01      2.74 o 
   7   8   4       25.89       37.70      9.06 o 
  -8   9   4        1.77        3.23      6.59 o 
  -7   9   4      107.62      112.27     11.58 o 
  -6   9   4        3.24        2.03      3.10 o 
  -5   9   4       35.91       39.93      4.44 o 
  -4   9   4       28.16       30.74      3.43 o 
  -3   9   4      311.72      296.55      8.65 o 
  -2   9   4        1.43        6.23      2.37 o 
  -1   9   4       16.42       20.19      3.13 o 
   0   9   4        1.24        0.24      2.06 o 
   1   9   4        7.90        8.44      2.21 o 
   2   9   4       32.20       38.69      4.07 o 
   3   9   4       11.92        9.65      2.77 o 
   4   9   4       63.34       63.38      5.91 o 
   5   9   4       39.50       39.62      6.48 o 
   6   9   4       45.14       52.26      6.80 o 
   7   9   4       27.59       30.42      6.80 o 
  -7  10   4       35.99       33.86      7.71 o 
  -6  10   4       67.11       81.04      7.24 o 
  -5  10   4        2.68        0.73      2.86 o 
  -4  10   4       16.98       16.75      3.96 o 
  -3  10   4       57.22       50.39      5.04 o 
  -2  10   4       20.69       20.34      3.44 o 
  -1  10   4       57.21       62.31      9.03 o 
   0  10   4        4.26        6.02      2.89 o 
   1  10   4        5.03        6.13      2.54 o 
   2  10   4      188.54      183.06      7.56 o 
   3  10   4        8.00        9.85      4.18 o 
   4  10   4       39.05       48.51      6.12 o 
   5  10   4        7.54        3.98      4.34 o 
   6  10   4       27.44       29.55      9.99 o 
  -6  11   4        0.12        3.63      4.36 o 
  -5  11   4       13.68        8.78      5.41 o 
  -4  11   4      162.40      179.32     10.15 o 
  -3  11   4       30.51       40.16      7.71 o 
  -2  11   4       16.64       12.45      3.60 o 
  -1  11   4       37.06       42.04      5.02 o 
   0  11   4       42.30       55.94      5.89 o 
   1  11   4        6.71        7.80      4.05 o 
   2  11   4      115.19      111.34      7.69 o 
   3  11   4        4.79        4.77      3.03 o 
   4  11   4        7.56        2.84      4.21 o 
   5  11   4        0.56       -0.67      3.99 o 
  -5  12   4       28.03       13.20      5.75 o 
  -4  12   4      290.60      291.18     12.76 o 
  -3  12   4        7.17        8.52      4.19 o 
  -2  12   4        3.89        8.87      3.48 o 
  -1  12   4       21.56       27.92      4.88 o 
   0  12   4       86.01       77.27      8.14 o 
   1  12   4       22.03       16.85      5.06 o 
   2  12   4        0.08        9.54      7.78 o 
   3  12   4       19.04       11.19      5.00 o 
   4  12   4        3.73       11.90      6.19 o 
  -3  13   4       14.21        8.41      7.80 o 
  -2  13   4        0.84       -0.24      6.35 o 
  -1  13   4      103.91      115.62      9.69 o 
   0  13   4      358.84      409.62     17.17 o 
   1  13   4      205.15      204.93     16.98 o 
   2  13   4       67.52       42.51      7.54 o 
 -11   1   5       11.56       10.69     11.17 o 
 -10   1   5       10.31       10.56      7.64 o 
  -9   1   5        1.03        4.32      3.78 o 
  -8   1   5       82.86       79.91      6.56 o 
  -7   1   5       63.71       65.13      4.58 o 
  -6   1   5       67.68       78.31      3.13 o 
  -5   1   5       69.07       77.19      2.74 o 
  -4   1   5     3744.10     4080.67     30.53 o 
  -3   1   5      207.62      230.63      4.25 o 
  -2   1   5       50.62       41.83      2.07 o 
  -1   1   5      590.77      609.94      6.62 o 
   0   1   5     1450.58     1433.81     10.32 o 
   1   1   5     1122.93     1160.71     10.24 o 
   2   1   5      121.40      127.09      2.91 o 
   3   1   5     1344.83     1380.38     14.48 o 
   4   1   5        8.67        9.72      1.59 o 
   5   1   5       36.23       39.27      3.38 o 
   6   1   5        0.18        0.24      1.66 o 
   7   1   5      203.02      194.23      7.45 o 
   8   1   5      129.12      117.17      5.40 o 
   9   1   5        4.89        4.20      5.41 o 
 -10   2   5        8.26        6.77      8.80 o 
  -9   2   5        2.67       -4.09      5.31 o 
  -8   2   5        2.87        1.78      6.44 o 
  -7   2   5        0.57        0.75      2.08 o 
  -6   2   5       12.19       17.32      2.04 o 
  -5   2   5        1.32        1.61      1.16 o 
  -4   2   5        0.17        2.28      1.14 o 
  -3   2   5      277.27      252.80      4.25 o 
  -2   2   5       11.57        8.56      0.96 o 
  -1   2   5      582.73      586.58      5.94 o 
   0   2   5     1791.52     2012.90     13.95 o 
   1   2   5        7.66        6.79      0.89 o 
   2   2   5      291.95      313.48      4.01 o 
   3   2   5       96.15      105.18      3.32 o 
   4   2   5       19.08       10.98      2.25 o 
   5   2   5      110.95      106.93      5.55 o 
   6   2   5      372.12      381.59     10.12 o 
   7   2   5      162.01      170.95      6.54 o 
   8   2   5       53.52       53.81      4.31 o 
   9   2   5       61.97       49.47      7.65 o 
 -10   3   5       56.91       52.93     14.93 o 
  -9   3   5        0.42        5.97      6.57 o 
  -8   3   5        5.85        7.19      5.02 o 
  -7   3   5      138.29      146.90      6.24 o 
  -6   3   5      752.72      808.22     12.22 o 
  -5   3   5       19.72       18.16      3.18 o 
  -4   3   5      309.03      372.57      8.36 o 
  -3   3   5        4.84       10.52      1.38 o 
  -2   3   5      181.74      211.60      3.28 o 
  -1   3   5      295.25      238.64      3.41 o 
   0   3   5     1118.37     1030.12      7.66 o 
   1   3   5     1741.20     1843.63     15.82 o 
   2   3   5       40.39       38.95      1.98 o 
   3   3   5      214.30      195.01      5.26 o 
   4   3   5      397.31      342.00     17.75 o 
   5   3   5      119.93      128.18      5.13 o 
   6   3   5      507.01      497.17     11.41 o 
   7   3   5       49.34       43.17      4.05 o 
   8   3   5       33.24       33.33      3.92 o 
   9   3   5        2.23        3.87      4.67 o 
 -10   4   5       91.20       72.27     20.58 o 
  -9   4   5       73.17       83.11     10.48 o 
  -8   4   5      291.85      312.38     11.99 o 
  -7   4   5       11.69        8.27      3.66 o 
  -6   4   5        0.13        1.89      1.51 o 
  -5   4   5      157.15      139.26      5.84 o 
  -4   4   5      209.85      198.21      5.52 o 
  -3   4   5      578.92      625.10      6.76 o 
  -2   4   5      391.23      384.17      4.75 o 
  -1   4   5      564.29      557.49      5.17 o 
   0   4   5        8.23       12.80      1.08 o 
   1   4   5      517.87      542.02      6.24 o 
   2   4   5      258.85      276.43      9.42 o 
   3   4   5      699.87      714.54      9.00 o 
   4   4   5      135.21      140.33      5.52 o 
   5   4   5        2.49        0.35      1.38 o 
   6   4   5       23.48       21.37      3.03 o 
   7   4   5        0.70        2.35      3.19 o 
   8   4   5      198.76      213.17     12.47 o 
   9   4   5       25.67       19.58      6.05 o 
 -10   5   5       47.74       30.11     16.56 o 
  -9   5   5       12.44        5.94      4.76 o 
  -8   5   5      352.30      388.42     14.44 o 
  -7   5   5       11.91        6.87      3.80 o 
  -6   5   5      131.64      133.54      7.00 o 
  -5   5   5      184.25      180.15      4.91 o 
  -4   5   5       51.67       47.63      2.49 o 
  -3   5   5      143.23      123.78      3.34 o 
  -2   5   5      501.48      473.11      5.57 o 
  -1   5   5      485.99      527.60      6.30 o 
   0   5   5      819.58      760.05      8.59 o 
   1   5   5        0.86        1.58      1.05 o 
   2   5   5      152.39      163.70      4.50 o 
   3   5   5       71.78       57.84      3.52 o 
   4   5   5      105.56       87.98      4.13 o 
   5   5   5      112.48      106.13      5.79 o 
   6   5   5       65.32       66.12      5.14 o 
   7   5   5      265.59      257.12     10.53 o 
   8   5   5       56.30       52.60     22.33 o 
 -10   6   5        0.99       -6.86      6.86 o 
  -9   6   5        0.54       -3.30      4.63 o 
  -8   6   5      115.61      114.99      9.37 o 
  -7   6   5      432.06      436.41     27.22 o 
  -6   6   5       10.22       11.08      3.25 o 
  -5   6   5     1391.12     1380.37     13.99 o 
  -4   6   5      340.31      350.56      6.25 o 
  -3   6   5      155.37      148.60      3.96 o 
  -2   6   5      258.32      236.58      4.46 o 
  -1   6   5      981.47      872.12      8.71 o 
   0   6   5       76.90       75.95      3.02 o 
   1   6   5      154.96      132.84      3.43 o 
   2   6   5       33.77       42.77      2.94 o 
   3   6   5     1327.03     1315.08     28.52 o 
   4   6   5        2.31       -1.09      1.67 o 
   5   6   5      281.84      275.17      8.62 o 
   6   6   5       99.30       85.39      6.00 o 
   7   6   5        4.29        5.98      2.89 o 
   8   6   5      151.68      156.69     15.56 o 
  -9   7   5      199.13      224.58     16.04 o 
  -8   7   5      226.87      233.98     13.55 o 
  -7   7   5       19.18       17.86      6.08 o 
  -6   7   5      512.30      519.42     13.38 o 
  -5   7   5       13.54       18.85      2.56 o 
  -4   7   5       71.69       69.09      3.69 o 
  -3   7   5      206.28      197.70      5.06 o 
  -2   7   5      174.73      164.90      4.27 o 
  -1   7   5       80.98       74.07      3.77 o 
   0   7   5      386.94      374.10      7.00 o 
   1   7   5      116.14      114.81      4.46 o 
   2   7   5      139.24      136.77      5.37 o 
   3   7   5      559.46      563.24     11.17 o 
   4   7   5      356.83      353.17     11.20 o 
   5   7   5        2.53        3.63      2.59 o 
   6   7   5      138.76      143.80      7.71 o 
   7   7   5      213.05      221.46     13.51 o 
   8   7   5       26.82       34.94      9.00 o 
  -9   8   5       21.37        2.93      6.93 o 
  -8   8   5        0.08        3.26      4.54 o 
  -7   8   5      187.28      197.24     13.52 o 
  -6   8   5       56.95       43.61      5.48 o 
  -5   8   5       75.72       73.15      4.52 o 
  -4   8   5       98.76      105.88      5.07 o 
  -3   8   5      175.88      164.61      5.67 o 
  -2   8   5     1105.32     1082.97     16.00 o 
  -1   8   5     2262.13     2164.75     21.96 o 
   0   8   5      184.48      168.92      5.09 o 
   1   8   5       29.24       25.68      2.99 o 
   2   8   5      381.62      372.83      8.50 o 
   3   8   5        1.58        1.29      2.09 o 
   4   8   5      159.48      170.45      8.34 o 
   5   8   5      116.68      118.04      8.39 o 
   6   8   5        5.23        5.57      2.92 o 
   7   8   5       10.62        7.76      5.16 o 
  -8   9   5       26.64       31.62      8.17 o 
  -7   9   5        0.27        0.43      5.06 o 
  -6   9   5      142.76      141.36     11.99 o 
  -5   9   5       61.19       71.06      5.56 o 
  -4   9   5        0.99        3.23      2.20 o 
  -3   9   5       36.01       37.85      4.08 o 
  -2   9   5      386.28      359.64      9.37 o 
  -1   9   5       38.42       33.62      4.04 o 
   0   9   5      421.77      383.82      9.35 o 
   1   9   5      292.31      292.95      8.27 o 
   2   9   5      325.31      338.98      9.11 o 
   3   9   5      567.44      541.67     13.25 o 
   4   9   5      646.19      655.33     15.17 o 
   5   9   5        0.00        1.39      2.85 o 
   6   9   5       47.65       52.91      8.15 o 
  -7  10   5       82.46       85.61     10.73 o 
  -6  10   5       15.50       19.88      5.26 o 
  -5  10   5      137.51      132.29      9.80 o 
  -4  10   5       46.99       54.85      5.62 o 
  -3  10   5        4.30        3.81      3.60 o 
  -2  10   5      309.00      327.52     10.36 o 
  -1  10   5      498.86      474.64     12.31 o 
   0  10   5      680.08      676.76     14.85 o 
   1  10   5        3.64        5.50      2.17 o 
   2  10   5      127.21      158.38      7.59 o 
   3  10   5        0.27       -1.89      2.97 o 
   4  10   5       22.68       24.17      4.73 o 
   5  10   5      240.08      243.05     13.36 o 
   6  10   5        0.02       -0.08      4.46 o 
  -6  11   5        0.15        3.59      5.15 o 
  -5  11   5       80.29       80.84      9.61 o 
  -4  11   5        0.33        1.54      3.74 o 
  -3  11   5      163.70      183.07      9.51 o 
  -2  11   5      138.62      140.39      8.72 o 
  -1  11   5       69.16       69.68      6.30 o 
   0  11   5      188.93      188.82     10.72 o 
   1  11   5      398.55      423.65     16.10 o 
   2  11   5       39.10       34.28      5.31 o 
   3  11   5      187.84      200.49     11.84 o 
   4  11   5      190.21      199.82     13.88 o 
   5  11   5       21.95       14.44      5.49 o 
  -5  12   5        0.18        7.12      5.24 o 
  -4  12   5      309.73      324.80     15.18 o 
  -3  12   5        0.03        3.84      3.32 o 
  -2  12   5       62.57       62.71      6.42 o 
  -1  12   5      195.80      204.82     14.57 o 
   0  12   5       18.25       29.15      5.23 o 
   1  12   5      156.35      170.48     12.75 o 
   2  12   5      185.88      165.86     15.55 o 
   3  12   5       16.90        9.36      4.65 o 
   4  12   5        3.10        4.69      4.32 o 
  -3  13   5       79.19       71.69      8.07 o 
  -2  13   5       46.01       56.78      6.74 o 
  -1  13   5        0.04        2.96      4.89 o 
   0  13   5      206.55      220.92     20.43 o 
   1  13   5       35.19       43.45     10.71 o 
   2  13   5        8.92       12.13      5.45 o 
 -11   0   6        6.98       15.86     10.94 o 
 -10   0   6      183.85      176.69     22.48 o 
  -9   0   6        8.62        0.05      6.59 o 
  -8   0   6      404.76      429.43     17.55 o 
  -7   0   6       32.93       31.95      6.77 o 
  -6   0   6      180.47      202.64      8.68 o 
  -5   0   6      317.75      283.69      6.28 o 
  -4   0   6     8573.68     9398.87    100.45 o 
  -3   0   6      374.60      400.75      8.44 o 
  -2   0   6     6360.95     6586.20     60.86 o 
  -1   0   6     5231.41     5281.19     60.54 o 
   0   0   6      335.58      349.51      5.26 o 
   1   0   6     6651.17     7186.65     65.90 o 
   2   0   6     4966.14     5383.53     69.42 o 
   3   0   6      489.66      521.81      9.90 o 
   4   0   6       60.16       45.99      4.43 o 
   5   0   6        4.15        3.59      3.11 o 
   6   0   6     1337.77     1339.78     24.30 o 
   7   0   6       27.97       24.44      4.23 o 
   8   0   6       25.70       39.32      5.70 o 
   9   0   6        1.43       -3.09      6.95 o 
 -11   1   6        0.60        7.89      8.84 o 
 -10   1   6        3.10        1.78      5.24 o 
  -9   1   6      107.52       98.14      9.18 o 
  -8   1   6       34.47       25.91      4.15 o 
  -7   1   6      119.02      130.89      5.13 o 
  -6   1   6      988.05      987.21     13.92 o 
  -5   1   6      236.43      216.85      4.26 o 
  -4   1   6     2379.70     2599.20     23.28 o 
  -3   1   6     1563.62     1559.66     15.15 o 
  -2   1   6       94.51       76.11      2.07 o 
  -1   1   6     1523.05     1513.69     11.19 o 
   0   1   6        0.22       -0.79      0.79 o 
   1   1   6      260.94      296.62      4.21 o 
   2   1   6     1120.22     1203.80     10.47 o 
   3   1   6      443.05      426.58      6.07 o 
   4   1   6       19.61       18.30      3.56 o 
   5   1   6      735.54      740.33     11.57 o 
   6   1   6      313.63      320.28     12.06 o 
   7   1   6      310.10      313.08      8.42 o 
   8   1   6        0.47        1.51      2.83 o 
   9   1   6      211.35      212.46     17.83 o 
 -11   2   6       43.97       53.68     14.79 o 
 -10   2   6       32.25       62.97     13.70 o 
  -9   2   6        0.64       -0.41      4.84 o 
  -8   2   6      308.79      326.80     10.99 o 
  -7   2   6      129.47      136.09      6.53 o 
  -6   2   6      519.71      572.53     10.72 o 
  -5   2   6      204.07      191.65      5.09 o 
  -4   2   6      398.09      394.44      5.29 o 
  -3   2   6       39.00       35.76      2.10 o 
  -2   2   6      913.13      859.97      7.72 o 
  -1   2   6     3113.25     3198.36     18.94 o 
   0   2   6       74.03       98.91      2.12 o 
   1   2   6      135.59      119.02      2.70 o 
   2   2   6     3567.79     3834.53     25.23 o 
   3   2   6      571.27      605.75      8.20 o 
   4   2   6      595.84      589.19      9.21 o 
   5   2   6      161.66      144.72      6.03 o 
   6   2   6       21.71       28.76      3.39 o 
   7   2   6       34.98       33.70      6.33 o 
   8   2   6       31.39       32.85      3.56 o 
   9   2   6        0.43       -4.07      4.07 o 
 -10   3   6       11.53       23.98      6.53 o 
  -9   3   6      101.76      108.25      8.92 o 
  -8   3   6      115.04      122.10      8.77 o 
  -7   3   6      967.62     1014.23     17.76 o 
  -6   3   6     1206.36     1255.81     18.55 o 
  -5   3   6      939.20      998.82     11.64 o 
  -4   3   6      869.69      872.00     10.03 o 
  -3   3   6      763.15      761.12      7.46 o 
  -2   3   6      660.40      678.59      6.54 o 
  -1   3   6       79.37       89.96      2.13 o 
   0   3   6      220.36      346.34      3.77 o 
   1   3   6      536.74      559.33      6.53 o 
   2   3   6     1056.06     1084.91     10.31 o 
   3   3   6     1502.46     1527.36     14.56 o 
   4   3   6     1274.92     1248.04     16.75 o 
   5   3   6      106.91      103.44      7.22 o 
   6   3   6      134.70      141.67      6.77 o 
   7   3   6      297.52      275.91      8.33 o 
   8   3   6        5.44        8.73      4.61 o 
   9   3   6       12.77       19.25      5.80 o 
 -10   4   6      500.69      511.11     19.51 o 
  -9   4   6       51.71       55.39      8.41 o 
  -8   4   6        6.25       10.46      4.10 o 
  -7   4   6       14.74       15.30      3.36 o 
  -6   4   6       72.26       84.35      5.63 o 
  -5   4   6      369.24      374.81      7.16 o 
  -4   4   6        0.28        0.95      0.92 o 
  -3   4   6       85.95      107.00      2.80 o 
  -2   4   6      251.27      244.49      3.85 o 
  -1   4   6      101.05      122.93      2.57 o 
   0   4   6       18.61       29.55      1.52 o 
   1   4   6        1.03       -0.92      1.26 o 
   2   4   6      231.68      234.21      4.62 o 
   3   4   6        3.29        0.42      1.47 o 
   4   4   6       33.76       38.36      2.86 o 
   5   4   6      280.41      273.65      7.79 o 
   6   4   6        0.05       -0.34      2.41 o 
   7   4   6      174.42      184.24      7.92 o 
   8   4   6      143.47      155.40     12.27 o 
 -10   5   6       18.55       15.59      6.04 o 
  -9   5   6      111.15      100.71      9.34 o 
  -8   5   6       45.08       47.90      6.38 o 
  -7   5   6      712.60      696.13     17.26 o 
  -6   5   6      536.02      562.28     12.65 o 
  -5   5   6        1.67        4.42      1.58 o 
  -4   5   6      738.57      708.64      8.61 o 
  -3   5   6      498.80      424.30      6.32 o 
  -2   5   6      764.84      803.12      8.04 o 
  -1   5   6      477.29      508.11      5.98 o 
   0   5   6      465.21      403.11      5.54 o 
   1   5   6      130.08      133.57      3.16 o 
   2   5   6       43.25       41.36      3.12 o 
   3   5   6     2304.27     2147.84     22.19 o 
   4   5   6     1101.36     1030.97     13.81 o 
   5   5   6       49.52       50.16      4.43 o 
   6   5   6       74.01       63.89      7.13 o 
   7   5   6        0.47        5.97      2.49 o 
   8   5   6       14.97        5.51      5.87 o 
 -10   6   6       53.70       53.93      9.06 o 
  -9   6   6        5.38        5.84      4.74 o 
  -8   6   6        1.73       -1.98      3.84 o 
  -7   6   6       16.10        7.41      3.96 o 
  -6   6   6       48.89       39.42      4.13 o 
  -5   6   6      365.78      372.06      7.07 o 
  -4   6   6       63.89       60.90      3.42 o 
  -3   6   6      286.73      300.05      5.69 o 
  -2   6   6       29.82       29.69      2.21 o 
  -1   6   6       53.47       45.35      2.46 o 
   0   6   6       29.55       30.22      2.37 o 
   1   6   6      897.27      870.12     10.14 o 
   2   6   6       62.32       58.14      3.27 o 
   3   6   6       45.57       33.40      3.11 o 
   4   6   6      127.22      134.30      6.42 o 
   5   6   6      343.23      321.68      9.41 o 
   6   6   6        6.67        6.80      2.81 o 
   7   6   6       47.75       23.94      7.44 o 
   8   6   6        0.18        4.22      5.46 o 
  -9   7   6        0.84       -5.86      5.86 o 
  -8   7   6       56.10       62.43      7.93 o 
  -7   7   6        4.17        0.27      4.74 o 
  -6   7   6       36.01       30.88      4.02 o 
  -5   7   6      413.80      404.36      8.90 o 
  -4   7   6       38.20       39.41      3.38 o 
  -3   7   6      468.82      463.04      8.04 o 
  -2   7   6        4.97        2.68      1.36 o 
  -1   7   6      191.61      170.96      5.02 o 
   0   7   6      312.45      308.76      6.42 o 
   1   7   6      622.31      585.78      9.44 o 
   2   7   6      165.13      144.02      5.39 o 
   3   7   6      107.94      123.57      8.38 o 
   4   7   6       66.16       61.82      5.46 o 
   5   7   6       14.84       15.50      3.38 o 
   6   7   6        6.09        4.16      2.92 o 
   7   7   6       29.03       34.46     14.04 o 
  -9   8   6       17.42       19.17      7.90 o 
  -8   8   6       21.57       16.51      6.23 o 
  -7   8   6        0.31       -1.36      4.23 o 
  -6   8   6       95.08       96.08      7.30 o 
  -5   8   6      255.32      267.01      8.52 o 
  -4   8   6      306.26      309.30      7.91 o 
  -3   8   6      205.34      220.33      7.23 o 
  -2   8   6      278.57      247.46      8.79 o 
  -1   8   6      106.82      115.23      6.22 o 
   0   8   6        4.38        2.52      1.69 o 
   1   8   6      602.99      511.03      9.97 o 
   2   8   6      101.01       92.95      5.11 o 
   3   8   6       15.23       12.22      4.29 o 
   4   8   6       16.10       13.10      3.49 o 
   5   8   6       75.86       73.72      6.22 o 
   6   8   6       35.19       33.83      8.07 o 
   7   8   6      272.29      268.05     17.91 o 
  -8   9   6       31.83       32.07      8.07 o 
  -7   9   6       10.18        7.71      5.08 o 
  -6   9   6        0.05        0.16      3.34 o 
  -5   9   6        8.56        3.10      2.67 o 
  -4   9   6      105.47      110.55      6.38 o 
  -3   9   6      301.59      312.29      9.77 o 
  -2   9   6       76.95       78.83      5.87 o 
  -1   9   6        0.01        2.04      2.28 o 
   0   9   6      112.27      109.70      5.38 o 
   1   9   6       88.85       88.01      6.51 o 
   2   9   6      138.01      150.91      7.05 o 
   3   9   6       16.45       17.10      3.69 o 
   4   9   6        2.45        1.20      3.32 o 
   5   9   6      117.72      111.33      7.66 o 
   6   9   6        4.50       11.57      4.97 o 
  -7  10   6        0.12       -1.55      5.33 o 
  -6  10   6        0.84        0.69      4.09 o 
  -5  10   6       33.00       33.99      8.87 o 
  -4  10   6       14.10        7.56      4.52 o 
  -3  10   6       12.69       12.20      3.32 o 
  -2  10   6        5.34       -0.94      2.39 o 
  -1  10   6        8.04        9.10      2.94 o 
   0  10   6       15.90        5.59      3.88 o 
   1  10   6        2.48       -0.24      2.18 o 
   2  10   6       42.38       39.70      4.91 o 
   3  10   6        2.05        0.94      2.79 o 
   4  10   6       79.28       86.00      7.69 o 
   5  10   6        1.14        8.71      4.94 o 
  -6  11   6      252.11      222.84     20.71 o 
  -5  11   6        1.62        2.40      6.40 o 
  -4  11   6       15.55       15.11      4.01 o 
  -3  11   6       51.81       35.98      5.13 o 
  -2  11   6       60.90       60.02      6.04 o 
  -1  11   6        2.39       -0.85      2.62 o 
   0  11   6       42.93       50.44      6.26 o 
   1  11   6       10.02        8.88      3.75 o 
   2  11   6        9.30       14.16      4.29 o 
   3  11   6       21.99       21.11      4.50 o 
   4  11   6        6.12        5.77      4.21 o 
   5  11   6      130.58      129.09     12.03 o 
  -5  12   6       11.29       21.30      6.60 o 
  -4  12   6      196.13      200.82     14.80 o 
  -3  12   6        3.34       14.14      3.80 o 
  -2  12   6      401.85      459.78     13.77 o 
  -1  12   6       33.96       27.23      6.87 o 
   0  12   6       56.82       60.97     10.68 o 
   1  12   6       93.17       70.10      8.68 o 
   2  12   6      126.88      112.49     17.26 o 
   3  12   6        9.17       14.54      4.90 o 
  -3  13   6       65.63       70.26      8.24 o 
  -2  13   6       23.57       30.49      5.81 o 
  -1  13   6       37.89       29.56      5.86 o 
   0  13   6        7.54        4.09      4.32 o 
   1  13   6       48.39       49.96      7.63 o 
 -11   1   7        2.57       11.86      9.22 o 
 -10   1   7        0.31       -4.70      4.88 o 
  -9   1   7       13.57        4.23      4.58 o 
  -8   1   7       12.58       15.17      3.46 o 
  -7   1   7        7.87        4.65      2.47 o 
  -6   1   7     1001.76     1038.16     14.79 o 
  -5   1   7        0.58        1.99      1.19 o 
  -4   1   7     1221.63     1342.45     14.41 o 
  -3   1   7      245.38      248.77      4.82 o 
  -2   1   7      168.10      178.55      3.51 o 
  -1   1   7      249.35      262.11      3.68 o 
   0   1   7      219.69      245.80      3.43 o 
   1   1   7      413.63      427.42      5.47 o 
   2   1   7      473.28      502.38      6.18 o 
   3   1   7        3.68        4.24      1.31 o 
   4   1   7       69.07       64.44      2.62 o 
   5   1   7      176.53      172.23      6.29 o 
   6   1   7      149.28      135.24      5.99 o 
   7   1   7       53.02       52.20      5.44 o 
   8   1   7       31.95       29.59      8.08 o 
   9   1   7        0.44        0.12      5.43 o 
 -11   2   7        0.37       -8.04      8.04 o 
 -10   2   7       42.29       42.98      6.19 o 
  -9   2   7       23.85       14.92      4.69 o 
  -8   2   7      132.46      142.06      8.74 o 
  -7   2   7       21.59       20.02      3.45 o 
  -6   2   7     2140.73     2196.07     29.64 o 
  -5   2   7        5.81        5.94      1.58 o 
  -4   2   7      960.37     1010.96     10.91 o 
  -3   2   7      423.99      390.79      6.41 o 
  -2   2   7     1426.19     1399.06     11.31 o 
  -1   2   7       20.32       22.39      1.36 o 
   0   2   7      507.99      551.33      5.24 o 
   1   2   7       13.27       25.04      1.54 o 
   2   2   7      226.47      235.18      4.43 o 
   3   2   7       86.80       88.41      3.11 o 
   4   2   7      163.48      165.80      3.91 o 
   5   2   7      399.54      402.61     12.38 o 
   6   2   7      132.33      132.82      6.00 o 
   7   2   7      292.40      287.54      9.90 o 
   8   2   7       66.08       70.85      8.54 o 
 -10   3   7      106.04      100.76      9.21 o 
  -9   3   7        3.67        9.48      4.20 o 
  -8   3   7       87.09       80.97      6.17 o 
  -7   3   7      142.96      140.28      7.01 o 
  -6   3   7      182.24      182.30      6.78 o 
  -5   3   7       93.86      102.22      5.92 o 
  -4   3   7      462.86      470.04      6.51 o 
  -3   3   7     1889.11     1901.57     13.97 o 
  -2   3   7      450.04      474.65      5.41 o 
  -1   3   7      815.41      885.25      7.16 o 
   0   3   7      816.76      837.62      6.73 o 
   1   3   7      543.72      561.17      6.79 o 
   2   3   7        0.89        1.73      1.47 o 
   3   3   7      144.64      125.44      4.19 o 
   4   3   7      157.51      141.68      5.29 o 
   5   3   7       21.58       17.17      3.09 o 
   6   3   7      100.25       93.19      5.83 o 
   7   3   7      170.10      168.22      7.02 o 
   8   3   7       64.76       43.28     13.53 o 
 -10   4   7       65.61       60.47      7.67 o 
  -9   4   7       56.81       50.21      7.00 o 
  -8   4   7       65.86       68.83      7.03 o 
  -7   4   7      171.12      181.32      7.81 o 
  -6   4   7       41.78       41.88      4.79 o 
  -5   4   7      206.73      218.65      6.34 o 
  -4   4   7        0.03        3.16      1.03 o 
  -3   4   7      542.33      574.60      7.00 o 
  -2   4   7       68.06       59.78      2.39 o 
  -1   4   7      353.62      349.70      4.37 o 
   0   4   7        9.08        4.07      1.00 o 
   1   4   7      234.70      224.22      4.87 o 
   2   4   7       40.35       34.28      2.46 o 
   3   4   7        6.50       11.03      2.26 o 
   4   4   7      166.88      165.93      4.97 o 
   5   4   7      404.98      398.86      9.99 o 
   6   4   7       19.90       18.58      3.76 o 
   7   4   7       41.64       50.26      5.01 o 
   8   4   7       42.41       43.66      7.47 o 
 -10   5   7      260.75      263.22     13.89 o 
  -9   5   7       72.43       80.22     10.52 o 
  -8   5   7       84.00       78.71      8.21 o 
  -7   5   7      117.67      119.55      7.56 o 
  -6   5   7       21.82       27.65      3.88 o 
  -5   5   7        3.53        5.13      1.76 o 
  -4   5   7      147.10      144.39      4.02 o 
  -3   5   7      115.97       92.67      3.32 o 
  -2   5   7      182.31      176.60      3.92 o 
  -1   5   7        1.42        2.22      1.00 o 
   0   5   7      500.70      531.46      6.21 o 
   1   5   7     1024.58     1017.74     11.40 o 
   2   5   7      141.64      119.29      4.62 o 
   3   5   7        8.00        5.14      1.79 o 
   4   5   7        3.55        7.41      2.02 o 
   5   5   7      253.31      236.62      7.82 o 
   6   5   7      645.06      628.69     23.69 o 
   7   5   7        0.01        1.62      2.55 o 
   8   5   7       40.80       40.88      7.51 o 
 -10   6   7       12.14       -1.29      6.20 o 
  -9   6   7      125.90      124.43     10.53 o 
  -8   6   7      273.22      278.11     12.32 o 
  -7   6   7       94.40       80.65      9.35 o 
  -6   6   7      272.47      281.88      8.45 o 
  -5   6   7       78.91       83.11      4.55 o 
  -4   6   7      756.81      784.61      9.84 o 
  -3   6   7       34.91       28.85      2.40 o 
  -2   6   7      652.92      613.31      7.76 o 
  -1   6   7      241.01      256.02      5.26 o 
   0   6   7      858.92      815.66     10.29 o 
   1   6   7     2033.70     1856.94     25.58 o 
   2   6   7     1362.60     1327.63     33.70 o 
   3   6   7       11.74        4.65      2.43 o 
   4   6   7      307.80      322.97      9.35 o 
   5   6   7      350.24      315.72      9.58 o 
   6   6   7       71.17       76.13      6.67 o 
   7   6   7        0.04        2.26      5.08 o 
  -9   7   7      162.05      159.33     14.79 o 
  -8   7   7       11.18        2.36      4.50 o 
  -7   7   7       33.31       38.28      6.28 o 
  -6   7   7       11.89       11.93      3.04 o 
  -5   7   7       50.67       42.57      4.21 o 
  -4   7   7       87.05       82.18      4.79 o 
  -3   7   7      369.87      351.90      7.07 o 
  -2   7   7        8.59        5.93      1.85 o 
  -1   7   7      131.58      107.05      4.48 o 
   0   7   7      362.08      373.03      7.10 o 
   1   7   7      102.82       92.41      4.86 o 
   2   7   7      515.31      517.88     12.87 o 
   3   7   7      139.92      166.52      7.62 o 
   4   7   7       11.36        6.74      2.86 o 
   5   7   7      117.82      120.99      7.47 o 
   6   7   7      352.55      335.61     13.47 o 
   7   7   7        9.74        2.27      6.65 o 
  -9   8   7        0.11       -4.51      4.51 o 
  -8   8   7       92.93       89.67      9.43 o 
  -7   8   7       47.48       49.71      7.12 o 
  -6   8   7        1.09        0.05      2.50 o 
  -5   8   7      598.33      558.03     12.41 o 
  -4   8   7       55.65       54.19      4.10 o 
  -3   8   7      329.63      325.72      8.64 o 
  -2   8   7      454.18      438.74      9.58 o 
  -1   8   7      107.62      103.63      4.90 o 
   0   8   7       14.04        9.42      2.53 o 
   1   8   7     1002.13      958.30     15.43 o 
   2   8   7      386.64      408.98      9.93 o 
   3   8   7      111.48      115.33      7.06 o 
   4   8   7        6.59        1.37      2.69 o 
   5   8   7      363.04      360.22     11.38 o 
   6   8   7       27.53       35.30      6.68 o 
   7   8   7      182.95      182.99     17.46 o 
  -8   9   7       83.26       73.13      9.29 o 
  -7   9   7      153.93      159.29     11.70 o 
  -6   9   7      255.89      267.06     10.85 o 
  -5   9   7      110.57      106.62      7.02 o 
  -4   9   7      827.42      881.63     15.76 o 
  -3   9   7      936.32      930.08     17.24 o 
  -2   9   7      290.37      316.59      9.68 o 
  -1   9   7       60.54       70.20      5.59 o 
   0   9   7       52.72       52.08      4.79 o 
   1   9   7        0.18        1.03      2.00 o 
   2   9   7       94.16       84.62      6.34 o 
   3   9   7      369.80      375.79     22.53 o 
   4   9   7       10.41       12.16      3.61 o 
   5   9   7        8.82       13.55      4.07 o 
   6   9   7       50.09       53.06      7.94 o 
  -7  10   7       99.53       89.85     10.96 o 
  -6  10   7       10.50        2.62      4.40 o 
  -5  10   7        0.64        2.68      3.77 o 
  -4  10   7      149.35      145.18      9.94 o 
  -3  10   7       85.88       85.99     12.10 o 
  -2  10   7      186.32      188.90      8.36 o 
  -1  10   7      134.98      134.57      7.97 o 
   0  10   7      412.74      444.38     15.34 o 
   1  10   7      176.16      172.20      8.08 o 
   2  10   7      356.39      348.66     11.01 o 
   3  10   7      153.37      143.32     13.03 o 
   4  10   7       26.70       28.04      5.95 o 
   5  10   7       12.99       15.12      6.57 o 
  -6  11   7      338.53      351.95     22.33 o 
  -5  11   7        8.32        1.16      5.28 o 
  -4  11   7      503.16      552.12     21.40 o 
  -3  11   7      355.15      353.15     11.64 o 
  -2  11   7      235.85      265.25     10.19 o 
  -1  11   7      202.36      206.84     11.35 o 
   0  11   7      381.05      394.89     13.85 o 
   1  11   7       42.68       41.66      5.86 o 
   2  11   7        0.15        4.54      2.92 o 
   3  11   7       33.13       36.48      6.45 o 
   4  11   7       90.90       97.77     13.81 o 
  -5  12   7       53.40       65.00     12.87 o 
  -4  12   7        0.56       -4.01      4.01 o 
  -3  12   7        8.85       12.09      3.84 o 
  -2  12   7       80.53       93.60     10.96 o 
  -1  12   7        6.71        7.58      4.07 o 
   0  12   7       21.91       26.20      4.89 o 
   1  12   7       39.73       36.43      6.68 o 
   2  12   7       27.95       29.78      6.42 o 
   3  12   7        0.07        3.47      4.94 o 
  -3  13   7      152.18      186.44     12.74 o 
  -2  13   7        2.26        2.25      3.78 o 
  -1  13   7       28.75       19.07      4.93 o 
   0  13   7      164.99      172.26     19.64 o 
   1  13   7      172.13      148.61     12.98 o 
 -11   0   8       85.60       98.26     19.66 o 
 -10   0   8        0.59       -1.28      6.34 o 
  -9   0   8       91.40       89.79     10.65 o 
  -8   0   8     1024.74     1017.52     28.83 o 
  -7   0   8      162.58      162.51     16.51 o 
  -6   0   8      161.28      164.15     17.40 o 
  -5   0   8     2370.62     2394.74     32.66 o 
  -4   0   8       35.07       78.97      4.78 o 
  -3   0   8       40.56       30.53      2.96 o 
  -2   0   8        2.87        0.96      1.39 o 
  -1   0   8       74.63       74.76      2.50 o 
   0   0   8      135.86      153.84      3.62 o 
   1   0   8        7.11       23.31      2.08 o 
   2   0   8       17.09       16.76      1.77 o 
   3   0   8       33.46       42.86      4.32 o 
   4   0   8     2070.86     2031.96     43.15 o 
   5   0   8     1412.31     1462.38     25.91 o 
   6   0   8        2.25        1.82      2.68 o 
   7   0   8      147.55      144.81     24.37 o 
   8   0   8        9.19       21.05      9.90 o 
 -11   1   8        7.11       -6.43      6.43 o 
 -10   1   8      239.39      216.24     13.65 o 
  -9   1   8       45.81       42.29      5.58 o 
  -8   1   8       21.62       11.36      5.52 o 
  -7   1   8       66.74       75.32      6.07 o 
  -6   1   8     1307.81     1418.95     22.26 o 
  -5   1   8      588.51      578.90     10.10 o 
  -4   1   8     1308.34     1215.66     13.77 o 
  -3   1   8      646.69      595.86     10.26 o 
  -2   1   8      465.50      505.92      7.63 o 
  -1   1   8     1660.15     1726.83     13.11 o 
   0   1   8     2926.65     3193.86     21.27 o 
   1   1   8      319.99      318.03      4.93 o 
   2   1   8      319.14      259.36      4.56 o 
   3   1   8        1.97        1.51      1.49 o 
   4   1   8     1150.92     1156.76     15.00 o 
   5   1   8      215.66      217.32      6.38 o 
   6   1   8      103.72      105.89      6.61 o 
   7   1   8        6.61        5.72      1.96 o 
   8   1   8       88.09       83.19     10.95 o 
 -11   2   8       31.72       37.17     10.00 o 
 -10   2   8       16.93       27.73      6.11 o 
  -9   2   8      272.54      278.20     11.10 o 
  -8   2   8      213.04      215.61      9.19 o 
  -7   2   8      306.15      313.87     10.22 o 
  -6   2   8       61.20       66.17      5.27 o 
  -5   2   8      795.25      792.34     14.68 o 
  -4   2   8      384.45      393.92      9.55 o 
  -3   2   8      723.32      742.68      7.62 o 
  -2   2   8        9.72       25.73      1.67 o 
  -1   2   8     1467.08     1527.32     11.47 o 
   0   2   8     2935.41     3175.04     18.56 o 
   1   2   8     1470.93     1406.42     11.55 o 
   2   2   8      133.62      120.07      3.44 o 
   3   2   8      239.99      232.85      5.70 o 
   4   2   8      161.54      168.71      6.36 o 
   5   2   8      581.87      571.36     12.86 o 
   6   2   8        4.26        3.24      1.93 o 
   7   2   8      117.84      118.51      6.24 o 
   8   2   8       30.39       28.81      6.27 o 
 -10   3   8        0.03        1.20      5.33 o 
  -9   3   8        0.24        4.53      3.92 o 
  -8   3   8      116.41      121.48      7.60 o 
  -7   3   8      495.63      498.30     11.98 o 
  -6   3   8      197.74      187.69      6.93 o 
  -5   3   8       21.86       24.67      3.07 o 
  -4   3   8      197.14      192.17      4.40 o 
  -3   3   8     1147.48     1097.58      9.53 o 
  -2   3   8      626.43      630.28      6.57 o 
  -1   3   8      157.04      126.71      3.20 o 
   0   3   8     1621.20     1716.94     12.12 o 
   1   3   8        1.82        2.94      1.17 o 
   2   3   8      226.22      227.30      7.07 o 
   3   3   8      977.89      859.10     14.92 o 
   4   3   8        3.48        6.47      1.58 o 
   5   3   8      138.68      140.75      6.65 o 
   6   3   8       33.37       26.73      5.29 o 
   7   3   8        4.95        7.32      2.31 o 
   8   3   8       69.32       71.26      8.98 o 
 -10   4   8       30.14       15.36      5.63 o 
  -9   4   8      155.69      160.32     11.17 o 
  -8   4   8      360.94      371.76     12.69 o 
  -7   4   8      125.79      126.17      8.70 o 
  -6   4   8      103.88      110.65      6.50 o 
  -5   4   8        0.34        5.05      2.20 o 
  -4   4   8      101.50      123.73      4.04 o 
  -3   4   8      110.89      124.39      3.31 o 
  -2   4   8       59.94       34.99      2.01 o 
  -1   4   8       13.93       18.32      1.53 o 
   0   4   8     1389.59     1433.94     11.65 o 
   1   4   8     2857.00     2869.34     24.59 o 
   2   4   8     1527.89     1449.36     18.80 o 
   3   4   8        0.40        2.47      2.00 o 
   4   4   8      414.18      401.42      7.97 o 
   5   4   8        3.62        4.27      2.48 o 
   6   4   8       63.18       58.73     10.25 o 
   7   4   8       70.48       75.02      5.48 o 
   8   4   8       23.84       25.44      6.45 o 
 -10   5   8        0.28       -3.06      5.40 o 
  -9   5   8       82.78       70.96      7.92 o 
  -8   5   8       69.19       73.86      7.65 o 
  -7   5   8      210.71      224.25      9.01 o 
  -6   5   8       80.75       82.71      4.88 o 
  -5   5   8      368.28      383.88      7.05 o 
  -4   5   8      378.67      396.64      7.13 o 
  -3   5   8      185.21      189.86      4.42 o 
  -2   5   8      130.42      127.32      2.93 o 
  -1   5   8      456.83      421.42      5.32 o 
   0   5   8      777.49      687.09      7.27 o 
   1   5   8       20.01       28.17      3.06 o 
   2   5   8      407.88      417.57      9.47 o 
   3   5   8      171.37      178.75      5.52 o 
   4   5   8       30.32       21.05      3.24 o 
   5   5   8       66.79       64.78      5.16 o 
   6   5   8       52.84       39.93      4.93 o 
   7   5   8       27.21       19.61     12.53 o 
   8   5   8      112.72      108.14     11.03 o 
 -10   6   8        3.66        2.01      5.37 o 
  -9   6   8       19.88       20.27      5.75 o 
  -8   6   8       12.20       11.52      5.99 o 
  -7   6   8       52.66       56.84      5.78 o 
  -6   6   8      102.76      105.10      6.27 o 
  -5   6   8      428.41      442.35      8.74 o 
  -4   6   8      243.35      237.97      7.00 o 
  -3   6   8      414.07      395.27      6.71 o 
  -2   6   8      385.15      376.69      6.36 o 
  -1   6   8     1123.08     1115.93     11.08 o 
   0   6   8        9.42        3.57      1.87 o 
   1   6   8     1570.05     1443.14     16.89 o 
   2   6   8       16.95        6.63      2.88 o 
   3   6   8       10.01        8.32      2.61 o 
   4   6   8       35.86       29.59      3.89 o 
   5   6   8       27.81       28.03      3.79 o 
   6   6   8        1.33        3.23      2.94 o 
   7   6   8       28.14       28.45      7.90 o 
  -9   7   8        9.01        7.98      5.36 o 
  -8   7   8        0.01        3.85      4.21 o 
  -7   7   8      458.17      443.04     14.99 o 
  -6   7   8       49.79       57.07      5.09 o 
  -5   7   8        0.20       -1.78      1.78 o 
  -4   7   8        7.40        6.29      2.36 o 
  -3   7   8       99.62      102.07      4.46 o 
  -2   7   8      149.09      133.10      4.73 o 
  -1   7   8      660.24      607.73      9.38 o 
   0   7   8        3.69        4.50      1.82 o 
   1   7   8      220.18      186.97      5.99 o 
   2   7   8       46.83       36.45      4.16 o 
   3   7   8      437.22      438.79     16.46 o 
   4   7   8       27.44       28.75      4.09 o 
   5   7   8       24.03       23.13      3.85 o 
   6   7   8        6.95       11.53      4.47 o 
   7   7   8       99.39      109.73     13.60 o 
  -9   8   8       62.38       54.37      8.55 o 
  -8   8   8        1.79        4.32      4.68 o 
  -7   8   8       38.61       30.82      6.25 o 
  -6   8   8      120.13      108.39      6.91 o 
  -5   8   8      125.41      140.79      7.09 o 
  -4   8   8       71.62       75.93      5.33 o 
  -3   8   8        3.53        2.17      2.53 o 
  -2   8   8       37.03       29.85      3.54 o 
  -1   8   8      409.43      375.66      8.46 o 
   0   8   8        4.04        2.12      3.10 o 
   1   8   8       37.89       30.75      3.64 o 
   2   8   8        4.14        5.43      2.98 o 
   3   8   8        2.48        4.57      3.00 o 
   4   8   8        0.23        3.49      2.96 o 
   5   8   8      140.57      152.70     10.02 o 
   6   8   8        6.32        8.27      6.29 o 
  -8   9   8       21.21       11.03     11.11 o 
  -7   9   8        1.79       -2.14      3.63 o 
  -6   9   8       15.81       12.12      3.59 o 
  -5   9   8       82.00       77.38      6.03 o 
  -4   9   8       93.39       82.00      6.78 o 
  -3   9   8        0.01        6.25      2.66 o 
  -2   9   8       57.74       65.26      5.57 o 
  -1   9   8        7.22        7.64      3.61 o 
   0   9   8       24.22       20.96      3.48 o 
   1   9   8       53.11       48.79      4.56 o 
   2   9   8        3.49        6.85      2.90 o 
   3   9   8        0.04        0.78      3.40 o 
   4   9   8        3.90        1.48      3.65 o 
   5   9   8       82.20       77.31      7.73 o 
   6   9   8        6.22        8.60      4.87 o 
  -7  10   8        1.28       -2.26      4.24 o 
  -6  10   8       50.38       45.66      7.50 o 
  -5  10   8       99.36       95.38      8.63 o 
  -4  10   8        0.50        4.58      5.29 o 
  -3  10   8        9.73        6.38      3.20 o 
  -2  10   8       10.58        9.93      3.40 o 
  -1  10   8        0.25       -0.79      2.90 o 
   0  10   8       86.02       72.37      6.25 o 
   1  10   8       20.15       22.04      3.96 o 
   2  10   8       34.33       26.61      4.36 o 
   3  10   8        5.23        4.05      3.53 o 
   4  10   8       14.44       16.06      8.02 o 
   5  10   8       70.49       90.30     10.05 o 
  -6  11   8       90.29       79.12     10.25 o 
  -5  11   8        2.78       -0.41      4.06 o 
  -4  11   8       40.23       39.23      6.30 o 
  -3  11   8        0.38        4.04      3.58 o 
  -2  11   8       32.36       18.69      4.31 o 
  -1  11   8      118.97      115.30     10.88 o 
   0  11   8       53.82       53.90      6.97 o 
   1  11   8        0.18        4.13      3.39 o 
   2  11   8        0.46        2.99      3.44 o 
   3  11   8       14.00       17.10      5.36 o 
   4  11   8        6.78       15.18      6.41 o 
  -5  12   8       72.97       82.12     13.08 o 
  -4  12   8        3.07        4.28      4.29 o 
  -3  12   8        0.42        6.04      3.97 o 
  -2  12   8        4.56       11.98      7.64 o 
  -1  12   8        1.81       -0.85      4.76 o 
   0  12   8        1.29        7.58      7.18 o 
   1  12   8        0.27        4.34      4.29 o 
   2  12   8        0.01        4.22      4.30 o 
   3  12   8       15.55       20.72      5.90 o 
  -3  13   8       11.90       26.64      6.48 o 
  -2  13   8       38.03       38.42      8.23 o 
  -1  13   8        0.12        2.08      5.50 o 
   0  13   8       73.26       84.63      8.64 o 
 -11   1   9       11.47       15.70     10.57 o 
 -10   1   9       50.81       37.48      6.89 o 
  -9   1   9       14.98        9.53      4.98 o 
  -8   1   9       41.48       40.98      5.11 o 
  -7   1   9       67.41       59.57      5.43 o 
  -6   1   9     1083.92     1134.94     26.35 o 
  -5   1   9      109.44      125.50      5.64 o 
  -4   1   9       92.15       95.66      3.60 o 
  -3   1   9        1.46        3.32      1.05 o 
  -2   1   9      301.68      321.48      4.49 o 
  -1   1   9     1830.73     1972.67     13.30 o 
   0   1   9      183.05      191.37      3.18 o 
   1   1   9       28.50       21.03      2.00 o 
   2   1   9      489.67      470.85      6.24 o 
   3   1   9       13.02       13.72      2.60 o 
   4   1   9       19.79       14.52      2.36 o 
   5   1   9      381.02      377.95      9.36 o 
   6   1   9        0.04        3.80      2.05 o 
   7   1   9        0.00        0.41      2.03 o 
   8   1   9       19.01       22.27      7.34 o 
 -11   2   9        2.09        8.57     14.33 o 
 -10   2   9       57.33       58.39     10.83 o 
  -9   2   9       36.44       36.31      8.41 o 
  -8   2   9      472.52      505.28     14.12 o 
  -7   2   9       74.73       68.48      5.90 o 
  -6   2   9      396.70      399.47     10.96 o 
  -5   2   9      122.86      120.73      6.47 o 
  -4   2   9       93.63       87.87      3.71 o 
  -3   2   9      546.01      566.93      7.08 o 
  -2   2   9      232.07      223.99      3.90 o 
  -1   2   9      208.99      235.40      3.80 o 
   0   2   9       47.13       56.62      1.96 o 
   1   2   9      653.84      653.86      7.12 o 
   2   2   9      276.53      289.65      5.30 o 
   3   2   9      559.06      515.20      8.86 o 
   4   2   9      677.03      653.92     13.54 o 
   5   2   9      138.24      140.54      6.26 o 
   6   2   9       24.59       14.56      2.91 o 
   7   2   9        0.01        2.97      2.33 o 
   8   2   9        5.88       10.96      5.16 o 
 -11   3   9        0.49        7.63      6.40 o 
 -10   3   9       19.38       17.50      5.33 o 
  -9   3   9       60.89       64.67      7.12 o 
  -8   3   9      492.37      501.71     12.97 o 
  -7   3   9      169.46      173.77      7.26 o 
  -6   3   9      152.60      175.21      7.73 o 
  -5   3   9      242.92      240.63      6.41 o 
  -4   3   9      264.00      262.73      6.39 o 
  -3   3   9      108.48      110.23      3.36 o 
  -2   3   9        1.52        3.35      1.26 o 
  -1   3   9      331.72      390.49      5.25 o 
   0   3   9      116.38      127.81      2.99 o 
   1   3   9      285.86      308.01      4.87 o 
   2   3   9        6.17       13.23      2.47 o 
   3   3   9       30.99       33.91      4.69 o 
   4   3   9      127.98       98.35      5.83 o 
   5   3   9      482.91      441.49     12.66 o 
   6   3   9       86.44       94.21      5.77 o 
   7   3   9       24.38       29.25      6.17 o 
   8   3   9        1.06        6.26      5.99 o 
 -10   4   9       19.11       22.13      5.81 o 
  -9   4   9       97.24       96.31      8.75 o 
  -8   4   9       50.05       53.45      5.70 o 
  -7   4   9       43.48       44.91      4.79 o 
  -6   4   9      160.85      159.75      7.05 o 
  -5   4   9      230.37      214.26      5.33 o 
  -4   4   9      107.85      105.06      4.06 o 
  -3   4   9       36.11       37.54      2.33 o 
  -2   4   9      830.91      877.38      8.28 o 
  -1   4   9      256.93      273.40      4.35 o 
   0   4   9        1.08        5.29      1.24 o 
   1   4   9       62.19       56.46      3.73 o 
   2   4   9        2.73        3.42      2.14 o 
   3   4   9      435.22      435.73      9.84 o 
   4   4   9      572.83      507.49     12.53 o 
   5   4   9       29.95       28.69      3.98 o 
   6   4   9       21.14       19.79      3.89 o 
   7   4   9       39.20       36.99      6.61 o 
   8   4   9        2.38       -0.28      4.58 o 
 -10   5   9       68.03       66.50     11.50 o 
  -9   5   9        2.94        5.10      5.39 o 
  -8   5   9       12.99       13.24      3.92 o 
  -7   5   9       30.86       30.12      4.45 o 
  -6   5   9       80.19       82.93      4.94 o 
  -5   5   9      195.93      206.19      7.27 o 
  -4   5   9       93.09       81.23      4.27 o 
  -3   5   9      731.69      739.64      9.00 o 
  -2   5   9       25.44       25.47      2.04 o 
  -1   5   9     2638.15     2522.90     17.12 o 
   0   5   9      724.65      660.63      7.78 o 
   1   5   9        6.05        2.36      2.43 o 
   2   5   9      447.13      491.97     10.64 o 
   3   5   9      689.66      659.27     12.86 o 
   4   5   9        0.45        1.75      2.19 o 
   5   5   9       20.24        7.13      3.86 o 
   6   5   9       13.70       13.28      3.39 o 
   7   5   9       11.03       10.07      5.75 o 
 -10   6   9        6.63        1.39      5.10 o 
  -9   6   9       10.37        5.23      5.02 o 
  -8   6   9        0.55       -1.71      4.08 o 
  -7   6   9      304.43      290.64     10.43 o 
  -6   6   9      171.98      172.35      7.61 o 
  -5   6   9      610.71      636.79     11.44 o 
  -4   6   9       14.66       12.02      2.17 o 
  -3   6   9      161.19      143.98      4.37 o 
  -2   6   9      939.85      935.06     11.28 o 
  -1   6   9       12.73       14.73      1.92 o 
   0   6   9      708.77      642.33      9.47 o 
   1   6   9      292.62      241.92      8.14 o 
   2   6   9      265.52      250.81      8.80 o 
   3   6   9      292.40      275.59      8.72 o 
   4   6   9      487.35      483.57     11.82 o 
   5   6   9        1.11        0.47      2.42 o 
   6   6   9       69.13       59.60      9.00 o 
   7   6   9      134.49      124.81     14.10 o 
  -9   7   9        3.22       10.65      5.47 o 
  -8   7   9        2.81        1.21      4.48 o 
  -7   7   9      290.48      285.78     10.92 o 
  -6   7   9      144.48      151.01      7.46 o 
  -5   7   9      161.40      157.90      7.02 o 
  -4   7   9      737.75      730.93     12.05 o 
  -3   7   9      301.91      291.28      6.56 o 
  -2   7   9        3.80        2.96      1.78 o 
  -1   7   9     3310.73     3192.38     25.68 o 
   0   7   9      403.34      386.26      9.04 o 
   1   7   9       94.91      105.07      5.38 o 
   2   7   9      122.86      121.56      6.91 o 
   3   7   9      466.15      465.03     12.77 o 
   4   7   9       66.82       69.08      6.44 o 
   5   7   9       20.72       25.89      4.22 o 
   6   7   9       14.25        5.07      7.42 o 
  -9   8   9       89.71       76.44      9.49 o 
  -8   8   9      196.53      187.80     16.31 o 
  -7   8   9        2.96        4.62      4.44 o 
  -6   8   9      123.80      132.33      7.67 o 
  -5   8   9       50.40       57.05      5.10 o 
  -4   8   9      159.35      169.51      6.95 o 
  -3   8   9        2.48        2.54      2.23 o 
  -2   8   9      144.33      163.04      5.91 o 
  -1   8   9        5.96        7.49      2.55 o 
   0   8   9      143.71      151.93      6.59 o 
   1   8   9      454.40      426.23     10.32 o 
   2   8   9       77.58       90.23      7.28 o 
   3   8   9      120.97      134.99      7.86 o 
   4   8   9      342.87      376.51     17.11 o 
   5   8   9       31.81       36.83      5.63 o 
   6   8   9      120.16      120.97     13.84 o 
  -8   9   9        9.90       -2.88      6.17 o 
  -7   9   9      131.63      132.15     11.13 o 
  -6   9   9       19.12       19.54      4.21 o 
  -5   9   9      182.17      182.01      8.10 o 
  -4   9   9      130.17      124.06      8.09 o 
  -3   9   9       59.34       51.96      6.70 o 
  -2   9   9        5.70        5.26      2.74 o 
  -1   9   9      206.58      218.97     12.86 o 
   0   9   9      429.89      453.41     12.05 o 
   1   9   9        7.85        2.67      2.33 o 
   2   9   9        3.29        3.37      3.26 o 
   3   9   9      300.40      342.49     27.16 o 
   4   9   9        0.97        5.68      3.48 o 
   5   9   9      412.88      454.08     17.85 o 
  -7  10   9        7.39        3.35      5.24 o 
  -6  10   9      548.21      562.73     18.09 o 
  -5  10   9      225.67      219.28     11.21 o 
  -4  10   9       40.02       43.56      5.87 o 
  -3  10   9      348.88      379.68     13.26 o 
  -2  10   9      116.84      118.30      7.78 o 
  -1  10   9       63.87       75.92      7.16 o 
   0  10   9       76.52       56.30      5.44 o 
   1  10   9      229.86      204.76      9.41 o 
   2  10   9      170.02      167.33     10.45 o 
   3  10   9       22.14       23.58      5.03 o 
   4  10   9      145.39      154.74     12.34 o 
   5  10   9      247.88      279.93     15.07 o 
  -6  11   9        3.14        7.85      5.44 o 
  -5  11   9        3.40       -0.15      5.08 o 
  -4  11   9       24.36       32.73      5.87 o 
  -3  11   9       27.47       28.20      6.47 o 
  -2  11   9      175.37      197.27     11.93 o 
  -1  11   9        8.14       14.79      4.11 o 
   0  11   9      161.48      163.87     10.92 o 
   1  11   9        0.47        2.08      3.06 o 
   2  11   9      139.70      139.91     11.45 o 
   3  11   9       69.36       68.18      8.82 o 
   4  11   9       17.25       28.98      6.62 o 
  -5  12   9      179.88      201.17     19.16 o 
  -4  12   9       68.22       63.99      7.86 o 
  -3  12   9       38.16       34.24      8.43 o 
  -2  12   9      251.61      298.50     12.96 o 
  -1  12   9      159.05      165.59     11.32 o 
   0  12   9        5.12        8.72      4.04 o 
   1  12   9       78.80       94.20     12.09 o 
   2  12   9        0.24        8.69      6.77 o 
  -2  13   9        2.72        9.59     11.72 o 
  -1  13   9      305.95      314.42     13.79 o 
 -11   0  10       50.07       79.06     15.90 o 
 -10   0  10        4.09        2.22     13.74 o 
  -9   0  10       37.92       40.35      8.14 o 
  -8   0  10       31.24       32.72      6.69 o 
  -7   0  10      218.78      213.33     12.14 o 
  -6   0  10        0.46        1.56      2.60 o 
  -5   0  10      410.31      384.63     14.05 o 
  -4   0  10       82.08       93.96      6.51 o 
  -3   0  10        9.40        2.36      2.04 o 
  -2   0  10      555.78      537.82      9.86 o 
  -1   0  10      963.41     1010.15     12.49 o 
   0   0  10      669.00      568.33      8.71 o 
   1   0  10        0.23       -1.64      1.87 o 
   2   0  10       80.90       71.07      4.78 o 
   3   0  10     3087.09     3072.22     66.68 o 
   4   0  10        2.24        0.61      2.08 o 
   5   0  10       40.47       35.73      7.37 o 
   6   0  10      419.74      435.89     16.52 o 
   7   0  10      514.27      516.67     30.82 o 
   8   0  10        1.31        5.01      7.41 o 
 -11   1  10      120.75      104.34     13.46 o 
 -10   1  10      218.70      239.28     11.14 o 
  -9   1  10       28.94       25.52      4.73 o 
  -8   1  10      267.42      266.90     10.40 o 
  -7   1  10      805.88      811.09     22.11 o 
  -6   1  10        0.79        0.00      1.83 o 
  -5   1  10       69.48       70.48      5.13 o 
  -4   1  10       55.11       42.33      4.25 o 
  -3   1  10      804.84      809.80     10.37 o 
  -2   1  10     1444.08     1541.25     13.38 o 
  -1   1  10     1472.64     1401.04     11.55 o 
   0   1  10      972.61      991.65      8.81 o 
   1   1  10        4.31        2.01      1.23 o 
   2   1  10     3289.49     3260.00     23.87 o 
   3   1  10     2124.65     2067.07     22.37 o 
   4   1  10       75.27       74.47      4.50 o 
   5   1  10       20.90       22.16      4.17 o 
   6   1  10        2.93        7.46      3.88 o 
   7   1  10        5.75        2.85      5.05 o 
   8   1  10      205.09      211.18     16.09 o 
 -11   2  10        0.36       -0.58      8.21 o 
 -10   2  10        2.20        7.67      4.95 o 
  -9   2  10      122.69      132.89     10.72 o 
  -8   2  10      684.16      684.53     20.59 o 
  -7   2  10      253.93      245.06      9.27 o 
  -6   2  10      444.11      446.89     12.89 o 
  -5   2  10      367.19      357.63     11.35 o 
  -4   2  10       12.33       16.74      1.87 o 
  -3   2  10      600.62      553.75      6.77 o 
  -2   2  10     1035.50     1014.73      9.29 o 
  -1   2  10       91.66      118.49      3.01 o 
   0   2  10       43.15       33.54      1.96 o 
   1   2  10      270.70      234.23      4.39 o 
   2   2  10      978.97      938.14     12.53 o 
   3   2  10      339.80      344.14      9.50 o 
   4   2  10      167.83      156.41      6.13 o 
   5   2  10       24.04       20.20      3.16 o 
   6   2  10      146.73      144.97      6.81 o 
   7   2  10      336.99      312.03     14.16 o 
   8   2  10       21.23       12.24      8.43 o 
 -11   3  10       22.81       11.18      8.80 o 
 -10   3  10      115.95      107.16     14.83 o 
  -9   3  10      136.78      138.96      9.96 o 
  -8   3  10        5.70        3.46      3.29 o 
  -7   3  10       16.78       18.45      3.68 o 
  -6   3  10      307.07      312.53      9.12 o 
  -5   3  10       19.43       22.35      2.53 o 
  -4   3  10      109.39       91.45      3.74 o 
  -3   3  10       82.66       85.59      3.26 o 
  -2   3  10     2307.30     2432.55     18.79 o 
  -1   3  10      287.71      266.55      4.53 o 
   0   3  10      314.73      306.83      4.68 o 
   1   3  10      721.30      602.13      8.75 o 
   2   3  10      211.48      197.81      9.38 o 
   3   3  10       11.55        9.81      2.74 o 
   4   3  10       26.34       28.20      3.83 o 
   5   3  10      242.31      263.25      8.39 o 
   6   3  10      169.95      177.55      7.77 o 
   7   3  10        2.02        2.45      6.21 o 
 -10   4  10      251.37      237.05     18.47 o 
  -9   4  10      345.22      377.53     13.52 o 
  -8   4  10      114.42      116.38      7.82 o 
  -7   4  10       31.86       35.72      4.84 o 
  -6   4  10      444.99      456.99     11.41 o 
  -5   4  10      947.30      959.39     12.40 o 
  -4   4  10       55.06       61.94      3.57 o 
  -3   4  10     1909.38     1877.44     18.56 o 
  -2   4  10     1320.37     1258.18     11.28 o 
  -1   4  10        0.30       -0.33      1.21 o 
   0   4  10      715.25      704.73      9.12 o 
   1   4  10     1602.04     1390.06     16.90 o 
   2   4  10       11.90       19.41      3.04 o 
   3   4  10      350.49      322.52     10.73 o 
   4   4  10       24.03       17.80      3.63 o 
   5   4  10       12.56       11.76      3.13 o 
   6   4  10        9.06       13.40      3.13 o 
   7   4  10       21.28       13.07      5.13 o 
 -10   5  10       53.32       61.14      8.25 o 
  -9   5  10      216.99      218.44     12.53 o 
  -8   5  10        0.01        0.41      3.03 o 
  -7   5  10      216.11      219.93      7.99 o 
  -6   5  10       62.59       55.65      4.17 o 
  -5   5  10      154.79      173.00      5.62 o 
  -4   5  10       28.88       25.67      3.14 o 
  -3   5  10      729.28      728.60     10.57 o 
  -2   5  10      418.30      376.76      5.98 o 
  -1   5  10      989.02      980.59      9.58 o 
   0   5  10       48.13       53.08      3.50 o 
   1   5  10        7.24        6.98      2.61 o 
   2   5  10       16.86       24.74      3.30 o 
   3   5  10       29.74       32.84      4.38 o 
   4   5  10      130.80      127.25      7.04 o 
   5   5  10      269.28      264.18     10.08 o 
   6   5  10       63.75       55.36      5.68 o 
   7   5  10        0.57        2.36      4.29 o 
 -10   6  10        2.40       -4.58      4.58 o 
  -9   6  10      291.39      299.69     17.68 o 
  -8   6  10       27.40       24.66      4.72 o 
  -7   6  10       17.49       20.59      4.13 o 
  -6   6  10      217.18      212.31      8.74 o 
  -5   6  10        4.50        4.78      2.12 o 
  -4   6  10       45.95       43.59      3.76 o 
  -3   6  10      465.15      429.81      7.77 o 
  -2   6  10      250.25      238.95      4.92 o 
  -1   6  10      172.89      183.42      4.74 o 
   0   6  10       10.18        6.21      2.52 o 
   1   6  10      236.75      223.13      9.77 o 
   2   6  10       19.36       33.24      3.93 o 
   3   6  10       29.01       21.23      3.63 o 
   4   6  10      128.12      130.42      7.48 o 
   5   6  10       32.14       34.37      5.00 o 
   6   6  10      121.97       97.93     12.47 o 
   7   6  10      106.11      108.73     13.66 o 
  -9   7  10       17.47       13.56      5.57 o 
  -8   7  10      158.18      159.20     11.56 o 
  -7   7  10       18.61       26.58      4.64 o 
  -6   7  10      189.50      181.51      7.66 o 
  -5   7  10      183.52      172.34     11.56 o 
  -4   7  10       16.80       19.48      3.04 o 
  -3   7  10      623.41      579.47     10.36 o 
  -2   7  10       61.33       65.55      4.17 o 
  -1   7  10     1726.60     1593.42     15.96 o 
   0   7  10      327.96      294.69      8.76 o 
   1   7  10        0.45       -2.11      2.11 o 
   2   7  10      164.13      166.23      7.31 o 
   3   7  10       69.46       74.39      5.84 o 
   4   7  10        0.39        0.23      2.69 o 
   5   7  10       19.75       22.47      4.74 o 
   6   7  10       15.01       11.17      6.61 o 
  -9   8  10        4.08        1.16      5.14 o 
  -8   8  10        0.39       -0.69      4.48 o 
  -7   8  10       22.35       14.66      4.33 o 
  -6   8  10       19.59       22.46      3.81 o 
  -5   8  10      121.02      117.72      6.94 o 
  -4   8  10        2.50        2.70      2.70 o 
  -3   8  10       60.07       66.08      4.95 o 
  -2   8  10       30.77       27.50      3.13 o 
  -1   8  10        0.06       -1.64      1.99 o 
   0   8  10       19.19       21.57      3.17 o 
   1   8  10       28.64       27.79      4.22 o 
   2   8  10       55.29       46.44      5.55 o 
   3   8  10       34.64       40.17      5.52 o 
   4   8  10        9.12       13.66      3.59 o 
   5   8  10      231.86      236.21     11.13 o 
   6   8  10      107.44      116.14     13.90 o 
  -8   9  10       37.45       33.14      6.82 o 
  -7   9  10       64.19       65.21      8.15 o 
  -6   9  10        7.31        4.00      3.26 o 
  -5   9  10       89.31       90.08      7.27 o 
  -4   9  10       18.16       17.23      3.91 o 
  -3   9  10        3.69        3.51      2.83 o 
  -2   9  10       34.50       25.30      3.39 o 
  -1   9  10       35.19       32.34      4.23 o 
   0   9  10      134.46      133.64      8.04 o 
   1   9  10       96.18       83.88      6.55 o 
   2   9  10        3.98        8.08      3.65 o 
   3   9  10      252.29      262.55     13.87 o 
   4   9  10        5.62       11.73      4.69 o 
   5   9  10        8.61       15.92      5.30 o 
  -7  10  10       93.16       78.25     12.21 o 
  -6  10  10        1.03       -1.32      3.91 o 
  -5  10  10        2.22       -0.27      3.93 o 
  -4  10  10        0.00        2.54      3.89 o 
  -3  10  10       68.09       75.18      7.72 o 
  -2  10  10      111.86      120.40      9.41 o 
  -1  10  10       42.37       28.37      5.61 o 
   0  10  10       14.17       23.44      3.97 o 
   1  10  10       19.72       24.37      4.04 o 
   2  10  10       22.98       19.17      4.49 o 
   3  10  10       45.83       56.01      6.92 o 
   4  10  10       73.82       85.86      9.60 o 
  -6  11  10        0.05       16.80      6.35 o 
  -5  11  10        1.93       -0.90      4.08 o 
  -4  11  10        0.63        0.77      3.63 o 
  -3  11  10       13.17       12.35      4.59 o 
  -2  11  10        0.64       12.32      4.59 o 
  -1  11  10       30.73       27.65      6.05 o 
   0  11  10        8.18        8.28      7.67 o 
   1  11  10       97.12       94.07      8.21 o 
   2  11  10        9.05        8.47      4.36 o 
   3  11  10      216.68      249.95     22.12 o 
  -5  12  10        6.17        0.34      6.06 o 
  -4  12  10        3.81        9.96      5.71 o 
  -3  12  10        0.01        5.62      5.97 o 
  -2  12  10       18.66       23.18      6.27 o 
  -1  12  10        5.99        2.23      5.36 o 
   0  12  10       32.01       30.51      5.92 o 
   1  12  10       34.07       32.39      6.75 o 
   2  12  10       62.20       59.45     25.21 o 
 -11   1  11        1.56        3.47      5.07 o 
 -10   1  11        5.79        0.92      3.79 o 
  -9   1  11       25.42       13.01      4.07 o 
  -8   1  11      233.28      243.60     10.06 o 
  -7   1  11       12.86       12.09      3.43 o 
  -6   1  11        1.81        2.34      2.11 o 
  -5   1  11       57.71       52.29      5.26 o 
  -4   1  11        6.40        5.82      1.66 o 
  -3   1  11      337.22      374.23      6.28 o 
  -2   1  11       25.21       28.09      1.61 o 
  -1   1  11      500.26      526.12      6.17 o 
   0   1  11      233.90      232.60      4.90 o 
   1   1  11       34.82       37.55      2.93 o 
   2   1  11       33.86       40.67      3.32 o 
   3   1  11       53.77       47.05      3.65 o 
   4   1  11        0.20        1.20      1.73 o 
   5   1  11       25.35       25.88      3.34 o 
   6   1  11        3.32        3.22      1.96 o 
   7   1  11       10.72       12.32      6.13 o 
 -11   2  11        2.09       15.79      6.17 o 
 -10   2  11        0.84       -0.97      4.25 o 
  -9   2  11      201.15      195.34     10.76 o 
  -8   2  11      529.67      522.88     14.78 o 
  -7   2  11       23.20       16.38      3.53 o 
  -6   2  11      316.23      327.47     11.71 o 
  -5   2  11      253.97      253.01      8.69 o 
  -4   2  11      493.14      495.41      9.58 o 
  -3   2  11      154.14      162.37      4.21 o 
  -2   2  11       51.12       43.10      2.25 o 
  -1   2  11       40.37       60.79      2.63 o 
   0   2  11      767.68      781.52      8.30 o 
   1   2  11      731.37      692.37     10.51 o 
   2   2  11       66.64       62.97      4.69 o 
   3   2  11      311.60      305.50      8.32 o 
   4   2  11       71.60       66.71      5.03 o 
   5   2  11        3.56        5.24      1.94 o 
   6   2  11        1.02        2.92      2.28 o 
   7   2  11        0.01        6.32      4.80 o 
 -11   3  11        7.82       12.13      6.73 o 
 -10   3  11      188.67      209.65     15.50 o 
  -9   3  11       88.05       86.36      9.85 o 
  -8   3  11       12.57        8.36      3.63 o 
  -7   3  11        1.03       -2.12      2.12 o 
  -6   3  11        4.09        0.48      1.94 o 
  -5   3  11        0.02       -1.05      1.41 o 
  -4   3  11      146.64      132.08      4.34 o 
  -3   3  11      110.13      127.30      4.13 o 
  -2   3  11        8.15       13.37      1.64 o 
  -1   3  11       68.28       72.74      2.89 o 
   0   3  11       73.06       73.25      3.45 o 
   1   3  11      153.25      151.76      5.16 o 
   2   3  11     1440.26     1328.14     18.33 o 
   3   3  11       17.01        9.15      2.91 o 
   4   3  11       24.53       17.66      3.78 o 
   5   3  11       40.56       39.52      4.05 o 
   6   3  11        0.49        2.30      2.28 o 
   7   3  11       27.65       27.01      6.35 o 
 -10   4  11       15.49       17.76      5.50 o 
  -9   4  11        1.57        2.96      3.54 o 
  -8   4  11        3.46        1.37      3.30 o 
  -7   4  11       61.59       55.92      6.27 o 
  -6   4  11      235.44      236.68      6.82 o 
  -5   4  11      546.40      577.10     11.54 o 
  -4   4  11      195.06      200.37      5.53 o 
  -3   4  11      133.50      126.32      4.40 o 
  -2   4  11      430.41      400.55      6.78 o 
  -1   4  11       74.14       66.93      3.01 o 
   0   4  11      325.76      335.52      6.86 o 
   1   4  11      191.47      177.51      5.68 o 
   2   4  11        8.70        4.97      2.30 o 
   3   4  11        0.53        0.54      2.25 o 
   4   4  11      155.32      172.66      8.04 o 
   5   4  11       27.87       40.88      5.13 o 
   6   4  11        1.38        8.46      2.54 o 
   7   4  11      252.93      246.08     14.13 o 
 -10   5  11        1.93        1.24      4.87 o 
  -9   5  11        7.45        2.76      5.76 o 
  -8   5  11      237.76      254.03     11.21 o 
  -7   5  11      489.08      498.67     18.10 o 
  -6   5  11      147.96      145.63      8.04 o 
  -5   5  11       10.22       13.91      6.65 o 
  -4   5  11      910.01      934.61     12.75 o 
  -3   5  11       53.81       51.10      3.47 o 
  -2   5  11       51.76       35.10      2.59 o 
  -1   5  11        3.68        3.03      1.61 o 
   0   5  11       22.98       23.68      2.67 o 
   1   5  11      441.60      399.69     10.61 o 
   2   5  11      335.76      308.36     10.17 o 
   3   5  11      236.93      217.94      7.67 o 
   4   5  11       51.66       50.42      5.42 o 
   5   5  11       84.46       70.04      8.09 o 
   6   5  11      125.63      121.92     13.46 o 
   7   5  11        5.59        1.95      4.17 o 
 -10   6  11       46.57       20.64      7.11 o 
  -9   6  11      182.50      180.56     12.73 o 
  -8   6  11       12.49        9.67      3.88 o 
  -7   6  11      286.21      278.93     10.50 o 
  -6   6  11       21.32       21.37      3.97 o 
  -5   6  11      143.33      151.93      6.25 o 
  -4   6  11      326.38      325.74      9.85 o 
  -3   6  11     1683.98     1640.54     18.59 o 
  -2   6  11        6.24        5.01      1.58 o 
  -1   6  11      287.96      267.57      6.09 o 
   0   6  11       19.43       22.12      3.45 o 
   1   6  11      601.66      520.42     10.75 o 
   2   6  11        1.86        1.06      2.29 o 
   3   6  11      117.47      125.55      7.27 o 
   4   6  11       92.63       88.92      6.48 o 
   5   6  11       17.42       14.57      3.76 o 
   6   6  11       91.02       87.94     12.10 o 
  -9   7  11        7.88        7.58      6.10 o 
  -8   7  11      282.36      285.98     11.58 o 
  -7   7  11      168.42      184.59      9.84 o 
  -6   7  11       17.46       10.72      6.09 o 
  -5   7  11       42.40       43.84      4.42 o 
  -4   7  11      517.82      528.58     10.35 o 
  -3   7  11       10.81        5.55      2.59 o 
  -2   7  11       81.14       77.88      4.48 o 
  -1   7  11       28.15       31.31      4.59 o 
   0   7  11      128.01      123.99      7.13 o 
   1   7  11      129.89      123.07      7.21 o 
   2   7  11      527.19      513.57     12.59 o 
   3   7  11       20.72       13.38      3.94 o 
   4   7  11       14.96       16.75      3.76 o 
   5   7  11      362.79      372.80     15.87 o 
   6   7  11      234.95      219.27     18.78 o 
  -9   8  11       37.81       29.90      8.20 o 
  -8   8  11       32.64       30.39      6.89 o 
  -7   8  11        0.36       -0.68      3.46 o 
  -6   8  11      314.76      323.89     11.43 o 
  -5   8  11       71.85       68.83      5.55 o 
  -4   8  11        0.87        4.59      2.87 o 
  -3   8  11      995.97      992.65     16.17 o 
  -2   8  11      240.56      225.09      7.62 o 
  -1   8  11        0.84        2.73      2.32 o 
   0   8  11      250.09      235.91      7.84 o 
   1   8  11      142.16      149.50     10.33 o 
   2   8  11       15.23       27.36      5.02 o 
   3   8  11       84.88       95.41      8.06 o 
   4   8  11       64.15       65.75      6.75 o 
   5   8  11      128.89      158.51     15.85 o 
  -8   9  11       42.44       31.07      7.09 o 
  -7   9  11        0.83        4.73      3.70 o 
  -6   9  11       53.29       59.93      6.56 o 
  -5   9  11      117.11      126.67      8.50 o 
  -4   9  11      200.07      202.77      9.20 o 
  -3   9  11      118.99      113.80      9.03 o 
  -2   9  11      215.85      215.00      8.43 o 
  -1   9  11      248.96      244.20      9.10 o 
   0   9  11      120.18      117.76      7.65 o 
   1   9  11       86.86       90.89      6.86 o 
   2   9  11      416.05      411.89     17.06 o 
   3   9  11       52.17       51.80      8.12 o 
   4   9  11      196.25      208.67     23.32 o 
   5   9  11      210.27      239.91     19.29 o 
  -7  10  11       75.06       71.55     10.87 o 
  -6  10  11       30.21       19.56      6.70 o 
  -5  10  11       75.04       70.98      7.24 o 
  -4  10  11       14.37       18.34      4.76 o 
  -3  10  11      126.63      154.10     10.42 o 
  -2  10  11      578.16      595.42     39.35 o 
  -1  10  11        8.84        1.12      2.96 o 
   0  10  11       62.01       59.31      5.98 o 
   1  10  11      620.73      610.43     20.89 o 
   2  10  11       23.97       31.70      5.29 o 
   3  10  11      260.62      272.68     19.32 o 
   4  10  11       48.70       68.99     19.54 o 
  -6  11  11       77.07       82.22     10.57 o 
  -5  11  11       77.27       83.86      8.81 o 
  -4  11  11       13.78        2.62      3.91 o 
  -3  11  11       99.84      111.99     11.17 o 
  -2  11  11       13.82        8.00      8.27 o 
  -1  11  11      218.58      223.72     11.33 o 
   0  11  11       10.37        9.80      5.41 o 
   1  11  11      220.92      227.00     17.38 o 
   2  11  11       82.27       84.53      9.51 o 
   3  11  11      156.13      185.34     19.31 o 
  -4  12  11       73.34       75.74     10.32 o 
  -3  12  11      275.22      275.62     15.50 o 
  -2  12  11      208.66      229.01     16.12 o 
  -1  12  11        0.01        6.20      4.59 o 
   0  12  11      126.24      134.78     14.02 o 
   1  12  11        0.17        5.91     10.86 o 
 -11   0  12        0.00       -1.00      6.40 o 
 -10   0  12        6.64        4.01     11.84 o 
  -9   0  12      197.99      201.48     13.74 o 
  -8   0  12      102.43       93.02     21.41 o 
  -7   0  12       80.66       85.69     12.75 o 
  -6   0  12      243.94      250.24     12.77 o 
  -5   0  12      279.40      288.23     12.58 o 
  -4   0  12     2071.49     2109.52     30.44 o 
  -3   0  12     3981.85     3964.61     80.02 o 
  -2   0  12      444.85      448.29      7.92 o 
  -1   0  12      233.84      264.27      6.34 o 
   0   0  12     4672.79     4565.70     41.46 o 
   1   0  12      877.94      809.50     16.79 o 
   2   0  12      735.81      631.66     18.99 o 
   3   0  12        4.68        5.08      2.95 o 
   4   0  12       21.97       23.04      4.33 o 
   5   0  12        4.94        5.46      4.41 o 
   6   0  12      299.52      307.56     35.66 o 
   7   0  12      112.21       87.63     16.25 o 
 -11   1  12       58.86       55.64     14.77 o 
 -10   1  12       24.75       33.74      5.43 o 
  -9   1  12       97.76       93.10      7.99 o 
  -8   1  12       42.27       45.86      5.63 o 
  -7   1  12      636.12      629.23     15.41 o 
  -6   1  12      323.87      330.72     11.89 o 
  -5   1  12      107.44      106.85      9.19 o 
  -4   1  12      299.31      258.62      7.73 o 
  -3   1  12       23.22       15.56      2.46 o 
  -2   1  12      366.94      337.49      4.68 o 
  -1   1  12      175.76      150.99      3.47 o 
   0   1  12      101.58       72.61      2.72 o 
   1   1  12     2479.94     2435.01     22.43 o 
   2   1  12      121.83      110.64      5.13 o 
   3   1  12        1.57        2.67      1.90 o 
   4   1  12      347.70      337.35      9.37 o 
   5   1  12      589.09      601.30     13.17 o 
   6   1  12        8.83        5.50      2.66 o 
   7   1  12       34.52       30.66      8.11 o 
 -11   2  12       26.04        8.47     13.54 o 
 -10   2  12      175.42      172.17     10.25 o 
  -9   2  12       49.69       43.58      5.83 o 
  -8   2  12        7.51       -0.74      3.52 o 
  -7   2  12        0.04        0.81      5.07 o 
  -6   2  12       72.79       58.14      6.03 o 
  -5   2  12      201.43      198.15      7.34 o 
  -4   2  12     1271.80     1332.73     16.52 o 
  -3   2  12       77.38       63.43      3.98 o 
  -2   2  12     1088.35     1141.73      9.89 o 
  -1   2  12      180.48      162.66      3.83 o 
   0   2  12     3035.87     2928.32     25.37 o 
   1   2  12      773.37      705.27     12.50 o 
   2   2  12        9.91        8.67      2.05 o 
   3   2  12       63.91       81.01      5.39 o 
   4   2  12       80.18       87.47      5.81 o 
   5   2  12        1.98       -0.43      2.08 o 
   6   2  12      266.36      263.79      8.97 o 
   7   2  12        4.88        4.78      6.98 o 
 -10   3  12      230.38      250.09     23.00 o 
  -9   3  12        9.31        6.98      4.09 o 
  -8   3  12      214.10      208.84     10.28 o 
  -7   3  12      262.43      259.04     12.66 o 
  -6   3  12      126.47      130.60      5.69 o 
  -5   3  12      924.22      914.71     13.71 o 
  -4   3  12      310.01      295.70      7.40 o 
  -3   3  12        1.92        1.34      1.35 o 
  -2   3  12      420.54      387.52      6.25 o 
  -1   3  12     1083.27     1005.60     10.03 o 
   0   3  12      419.43      409.90      6.94 o 
   1   3  12      183.19      134.13      5.59 o 
   2   3  12      433.86      380.72      9.16 o 
   3   3  12        0.76        4.06      2.62 o 
   4   3  12      219.32      236.89      8.16 o 
   5   3  12      477.16      467.37     11.96 o 
   6   3  12      105.96       91.83      9.39 o 
   7   3  12      119.17      118.63     11.02 o 
 -10   4  12        0.61       -0.75      4.06 o 
  -9   4  12      166.81      173.79     11.48 o 
  -8   4  12      164.17      162.98      8.87 o 
  -7   4  12        2.34       -2.35      2.35 o 
  -6   4  12       96.22       99.75      5.42 o 
  -5   4  12      185.20      190.98      6.52 o 
  -4   4  12      190.53      199.65      5.64 o 
  -3   4  12        8.15        7.94      2.67 o 
  -2   4  12        1.20       -0.69      2.02 o 
  -1   4  12      177.36      144.25      3.92 o 
   0   4  12       20.31       21.21      3.83 o 
   1   4  12      190.67      173.34      6.42 o 
   2   4  12        6.83        1.97      2.19 o 
   3   4  12      591.74      560.42     13.98 o 
   4   4  12      220.89      210.66      9.18 o 
   5   4  12        1.87        8.22      2.84 o 
   6   4  12      195.95      194.79     13.46 o 
   7   4  12       77.81       95.48     10.36 o 
 -10   5  12       33.91       29.40      6.36 o 
  -9   5  12        9.19        7.46      3.56 o 
  -8   5  12      106.72      109.07      7.99 o 
  -7   5  12        9.32       11.17      3.61 o 
  -6   5  12       20.98       13.29      6.27 o 
  -5   5  12      733.17      736.23     14.94 o 
  -4   5  12      193.39      180.64      6.20 o 
  -3   5  12       52.60       46.96      3.46 o 
  -2   5  12       52.39       59.71      3.44 o 
  -1   5  12     1233.62     1095.41     15.14 o 
   0   5  12      180.49      190.18      6.35 o 
   1   5  12        3.34        4.83      3.16 o 
   2   5  12      305.26      255.84      9.64 o 
   3   5  12        8.15        6.95      2.97 o 
   4   5  12       72.76       69.23      6.36 o 
   5   5  12      160.64      169.67      9.38 o 
   6   5  12      117.52      100.82     10.08 o 
 -10   6  12       18.14       14.68      6.10 o 
  -9   6  12       25.72       16.70      5.72 o 
  -8   6  12       36.44       38.30      5.55 o 
  -7   6  12      128.95      123.47      8.22 o 
  -6   6  12        0.03       -1.29      2.16 o 
  -5   6  12      545.91      531.44     12.49 o 
  -4   6  12        1.11        5.01      2.06 o 
  -3   6  12     1639.66     1610.63     18.63 o 
  -2   6  12       55.43       60.95      3.57 o 
  -1   6  12       60.40       55.23      4.30 o 
   0   6  12      159.34      160.49      7.00 o 
   1   6  12       42.90       46.43      4.06 o 
   2   6  12      122.96      137.77      7.23 o 
   3   6  12       38.65       33.08      4.23 o 
   4   6  12       30.71       28.48      6.19 o 
   5   6  12       40.79       23.53      5.92 o 
   6   6  12        9.74        4.04      5.68 o 
  -9   7  12      107.51       83.89      9.47 o 
  -8   7  12       74.81       75.38      7.48 o 
  -7   7  12       27.51       26.84      5.79 o 
  -6   7  12        0.93        0.03      2.55 o 
  -5   7  12        1.19       -0.27      2.11 o 
  -4   7  12      302.90      293.66      8.98 o 
  -3   7  12        0.07       -1.86      1.86 o 
  -2   7  12       25.18       18.28      3.03 o 
  -1   7  12        5.32        0.18      2.53 o 
   0   7  12      216.66      190.63      7.63 o 
   1   7  12        1.66        0.69      2.57 o 
   2   7  12       36.72       35.47      5.33 o 
   3   7  12       29.49       24.81      5.10 o 
   4   7  12       83.21       92.13      7.98 o 
   5   7  12       24.70       14.77      7.42 o 
  -9   8  12        1.36       -2.13      4.81 o 
  -8   8  12       24.64       18.56      5.30 o 
  -7   8  12        4.72        3.88      3.84 o 
  -6   8  12        0.42       -0.78      3.08 o 
  -5   8  12       12.58       11.73      3.12 o 
  -4   8  12      168.86      163.05      7.65 o 
  -3   8  12     1006.38      916.68     15.67 o 
  -2   8  12      122.74      133.41      8.91 o 
  -1   8  12        7.47       11.09      3.09 o 
   0   8  12      101.63      108.53      8.03 o 
   1   8  12       96.10      109.59      7.29 o 
   2   8  12        6.04        6.20      3.55 o 
   3   8  12      163.11      185.46     10.42 o 
   4   8  12       36.53       50.55      7.40 o 
   5   8  12       16.86        9.51      6.37 o 
  -8   9  12       30.09       14.27      6.08 o 
  -7   9  12       32.33       28.41      5.30 o 
  -6   9  12       54.74       41.10      7.08 o 
  -5   9  12      100.17      102.64      7.74 o 
  -4   9  12        0.69       -2.38      4.19 o 
  -3   9  12       28.92       19.65      4.18 o 
  -2   9  12       21.46       19.22      5.42 o 
  -1   9  12       84.28       84.62      6.54 o 
   0   9  12       54.76       44.22      5.79 o 
   1   9  12       16.76       18.36      4.25 o 
   2   9  12       48.39       46.28      5.91 o 
   3   9  12      217.54      222.51     14.55 o 
   4   9  12       58.68       44.81      7.18 o 
  -7  10  12       27.45       15.03      6.36 o 
  -6  10  12        6.27        2.93      4.98 o 
  -5  10  12       16.98       18.87      4.67 o 
  -4  10  12        0.58        5.48      4.21 o 
  -3  10  12        4.44       15.39      9.37 o 
  -2  10  12        0.43       -1.32      5.36 o 
  -1  10  12       62.84       68.06      6.29 o 
   0  10  12       10.39        6.39      3.91 o 
   1  10  12       47.65       53.86      6.58 o 
   2  10  12       92.22       83.17     10.42 o 
   3  10  12        4.60       14.09      5.34 o 
  -6  11  12       16.76       13.77      6.62 o 
  -5  11  12        0.00        0.72      4.02 o 
  -4  11  12       92.81      113.58      9.68 o 
  -3  11  12       36.83       37.38     11.59 o 
  -2  11  12       74.10       73.51     12.18 o 
  -1  11  12       28.80       29.66      6.25 o 
   0  11  12       89.81       95.15      8.77 o 
   1  11  12      265.10      268.64     14.04 o 
   2  11  12       23.52       34.40      6.71 o 
  -4  12  12       24.60       15.10      6.20 o 
  -3  12  12      264.71      269.27     26.06 o 
  -2  12  12       69.84       74.70     10.10 o 
  -1  12  12        0.16        4.14     10.24 o 
   0  12  12       22.00       26.34      7.03 o 
 -11   1  13       19.24       23.92      8.16 o 
 -10   1  13        2.82       -1.53      3.49 o 
  -9   1  13        0.74       -2.82      2.82 o 
  -8   1  13      381.07      369.27     12.58 o 
  -7   1  13        4.83        5.41      2.99 o 
  -6   1  13        6.48        9.33      3.01 o 
  -5   1  13      262.75      263.01      7.39 o 
  -4   1  13       10.25        6.87      2.05 o 
  -3   1  13      365.28      398.64      8.11 o 
  -2   1  13      283.31      279.12      4.45 o 
  -1   1  13      270.18      258.85      4.42 o 
   0   1  13      768.65      700.84      9.05 o 
   1   1  13        5.22        3.94      2.37 o 
   2   1  13        2.25        1.94      1.86 o 
   3   1  13       71.20       73.35      4.80 o 
   4   1  13        6.71        6.57      2.68 o 
   5   1  13        9.42       13.76      2.98 o 
   6   1  13       20.61       26.89      9.70 o 
   7   1  13       34.27       28.33      7.58 o 
 -11   2  13       25.31       17.48      6.56 o 
 -10   2  13      240.20      224.63     13.15 o 
  -9   2  13       63.02       76.91      9.40 o 
  -8   2  13       47.69       45.06      8.58 o 
  -7   2  13        8.28        9.21      3.85 o 
  -6   2  13       53.93       52.13      4.17 o 
  -5   2  13      131.93      145.62      5.98 o 
  -4   2  13        5.81        5.43      2.08 o 
  -3   2  13       68.51       81.81      5.22 o 
  -2   2  13      501.57      494.80      7.08 o 
  -1   2  13      548.95      523.23      6.45 o 
   0   2  13        1.76        0.56      1.80 o 
   1   2  13      715.68      623.52      9.69 o 
   2   2  13        6.41        5.78      2.29 o 
   3   2  13       91.70       79.84      5.55 o 
   4   2  13        0.13        1.83      2.36 o 
   5   2  13        7.40        6.45      2.68 o 
   6   2  13       42.21       22.43      8.66 o 
   7   2  13       79.25       63.86     14.95 o 
 -10   3  13      179.43      166.14     10.29 o 
  -9   3  13        3.78        0.42      3.42 o 
  -8   3  13      287.76      288.02     10.51 o 
  -7   3  13      376.05      380.64     11.11 o 
  -6   3  13       45.02       43.28      4.03 o 
  -5   3  13      118.48      118.98      5.58 o 
  -4   3  13      489.97      484.44      9.72 o 
  -3   3  13      199.91      214.18      6.49 o 
  -2   3  13     1494.78     1484.05     14.02 o 
  -1   3  13     1250.07     1211.48     11.57 o 
   0   3  13        2.59        2.85      1.93 o 
   1   3  13       39.03       31.39      3.47 o 
   2   3  13        0.45        1.73      1.87 o 
   3   3  13       64.43       42.93      4.96 o 
   4   3  13       14.18       13.77      3.06 o 
   5   3  13       80.38       78.47      6.09 o 
   6   3  13        0.01       -3.59      3.59 o 
 -10   4  13       24.01       20.59      4.88 o 
  -9   4  13      185.90      180.87     10.41 o 
  -8   4  13        4.53        6.81      3.40 o 
  -7   4  13        4.34        3.69      2.88 o 
  -6   4  13       82.01       84.83      8.20 o 
  -5   4  13       13.93       13.07      3.14 o 
  -4   4  13       12.76        2.44      2.44 o 
  -3   4  13       42.21       41.60      3.17 o 
  -2   4  13       11.67       11.41      2.33 o 
  -1   4  13       94.44       98.74      5.22 o 
   0   4  13      439.90      401.56      8.73 o 
   1   4  13      178.68      183.80      7.67 o 
   2   4  13       15.29       26.68      3.43 o 
   3   4  13      125.63      108.94      7.54 o 
   4   4  13       24.13       24.74      4.42 o 
   5   4  13       76.49       73.69      6.04 o 
   6   4  13      129.89      108.74     10.80 o 
 -10   5  13        0.51       -0.32      4.70 o 
  -9   5  13      142.62      147.50      9.74 o 
  -8   5  13       60.25       61.54      6.37 o 
  -7   5  13      242.68      245.54      9.97 o 
  -6   5  13      257.31      264.98      9.64 o 
  -5   5  13        0.18       -2.23      2.23 o 
  -4   5  13       50.18       49.74      4.72 o 
  -3   5  13       83.76       88.89      4.98 o 
  -2   5  13        0.47        0.59      1.51 o 
  -1   5  13       92.51       94.57      5.21 o 
   0   5  13       10.67        4.35      2.37 o 
   1   5  13      180.21      200.48      7.38 o 
   2   5  13      443.31      447.53     11.08 o 
   3   5  13       55.04       47.48      5.40 o 
   4   5  13      182.39      180.09      9.16 o 
   5   5  13      359.90      379.27     22.35 o 
   6   5  13      172.58      194.05     17.08 o 
 -10   6  13      200.97      169.88     12.63 o 
  -9   6  13       10.64       15.08      4.85 o 
  -8   6  13       33.80       34.10      5.26 o 
  -7   6  13       81.57       76.45      6.76 o 
  -6   6  13      407.44      429.52     12.80 o 
  -5   6  13      145.16      138.56      7.70 o 
  -4   6  13        1.95        5.53      2.04 o 
  -3   6  13      728.74      692.20     11.37 o 
  -2   6  13      797.19      764.74     14.52 o 
  -1   6  13      638.92      590.10     14.53 o 
   0   6  13      997.56      975.36     17.09 o 
   1   6  13      291.29      269.43     10.83 o 
   2   6  13       45.14       48.42      4.81 o 
   3   6  13      303.68      290.06     11.39 o 
   4   6  13      225.79      212.14      9.92 o 
   5   6  13       54.02       34.82      8.49 o 
   6   6  13        8.26        8.76      5.31 o 
  -9   7  13        0.04        4.75      4.81 o 
  -8   7  13       16.50       11.23      5.27 o 
  -7   7  13       20.66       20.99      4.74 o 
  -6   7  13        0.83       -0.09      2.65 o 
  -5   7  13      328.79      334.51     10.49 o 
  -4   7  13        3.58        4.13      2.31 o 
  -3   7  13      332.32      331.22      9.00 o 
  -2   7  13      156.91      163.54     13.87 o 
  -1   7  13       38.70       31.63      4.68 o 
   0   7  13      153.82      151.75      8.12 o 
   1   7  13      271.82      283.58     12.59 o 
   2   7  13       73.83       68.35      6.68 o 
   3   7  13        0.26        8.48      3.45 o 
   4   7  13      389.33      415.98     14.14 o 
   5   7  13       11.24       18.83     12.71 o 
  -8   8  13        0.97       -3.29      3.41 o 
  -7   8  13      230.91      265.47     11.55 o 
  -6   8  13      284.21      286.29     10.98 o 
  -5   8  13       32.15       33.39      5.47 o 
  -4   8  13      145.77      146.64      8.67 o 
  -3   8  13       58.17       50.54      5.79 o 
  -2   8  13       43.57       50.33      7.71 o 
  -1   8  13       81.90       80.33      9.21 o 
   0   8  13      454.62      464.50     14.38 o 
   1   8  13       37.78       37.82      5.36 o 
   2   8  13       46.96       42.01      5.72 o 
   3   8  13      803.10      834.18     20.25 o 
   4   8  13      365.74      358.66     19.95 o 
  -8   9  13       98.47       96.54      9.95 o 
  -7   9  13       33.90       35.62      5.89 o 
  -6   9  13       71.47       71.84     13.44 o 
  -5   9  13      743.41      743.93     23.02 o 
  -4   9  13      233.26      252.87     10.07 o 
  -3   9  13        5.09        5.85      4.01 o 
  -2   9  13      256.54      259.29     11.23 o 
  -1   9  13      422.64      447.48     14.45 o 
   0   9  13       59.40       67.69      7.27 o 
   1   9  13        3.79        4.17      3.95 o 
   2   9  13       86.17      100.73      9.95 o 
   3   9  13      111.69      121.78     11.15 o 
   4   9  13       77.71       85.38      9.65 o 
  -7  10  13       32.67       28.64      6.86 o 
  -6  10  13       58.18       55.31      8.05 o 
  -5  10  13      144.72      138.08     10.79 o 
  -4  10  13       31.01       21.37      5.38 o 
  -3  10  13       52.76       48.00     10.36 o 
  -2  10  13       37.14       12.83      7.85 o 
  -1  10  13      464.03      498.26     15.86 o 
   0  10  13       76.38       81.43      7.90 o 
   1  10  13      110.77      103.10     10.02 o 
   2  10  13      205.66      216.70     13.93 o 
   3  10  13      169.59      167.72     13.33 o 
  -6  11  13       69.75       78.33     10.40 o 
  -5  11  13      396.66      451.91     27.82 o 
  -4  11  13      567.30      597.80     21.70 o 
  -3  11  13       17.88       22.39      6.21 o 
  -2  11  13       84.78       94.24     10.54 o 
  -1  11  13      130.40      134.81     12.16 o 
   0  11  13       43.34       55.16      7.06 o 
   1  11  13      143.26      137.27     12.07 o 
   2  11  13      108.89      122.12     11.65 o 
  -3  12  13        8.58       12.37      5.63 o 
  -2  12  13       39.71       44.54      7.71 o 
  -1  12  13       31.48       28.31      6.74 o 
 -11   0  14       51.58       35.33      9.80 o 
 -10   0  14      436.93      483.77     22.92 o 
  -9   0  14      390.10      421.59     20.12 o 
  -8   0  14       75.91       74.18     19.90 o 
  -7   0  14      231.04      225.55     13.21 o 
  -6   0  14       64.95       77.35     12.60 o 
  -5   0  14      159.63      181.65      8.34 o 
  -4   0  14      754.94      743.03     16.57 o 
  -3   0  14      326.47      299.35     17.65 o 
  -2   0  14      812.26      735.24     13.88 o 
  -1   0  14     1122.65     1136.08     15.33 o 
   0   0  14       16.22       18.65      2.76 o 
   1   0  14      851.67      810.40     17.97 o 
   2   0  14      365.20      331.64     12.75 o 
   3   0  14      503.88      534.05     15.46 o 
   4   0  14        0.24        2.46      3.38 o 
   5   0  14       72.96       87.33     13.30 o 
   6   0  14      672.68      670.85     36.13 o 
 -11   1  14       26.17       31.49      6.96 o 
 -10   1  14       97.12       88.94      9.18 o 
  -9   1  14        2.66       -0.25      3.73 o 
  -8   1  14      102.14      101.60      9.36 o 
  -7   1  14       30.97       21.73      4.46 o 
  -6   1  14      969.87      991.51     19.51 o 
  -5   1  14      338.76      313.24      9.34 o 
  -4   1  14      204.21      213.21      6.37 o 
  -3   1  14      284.66      252.50      7.95 o 
  -2   1  14     2235.87     2129.20     17.85 o 
  -1   1  14        0.88       -0.06      1.18 o 
   0   1  14      397.54      369.59      7.21 o 
   1   1  14      107.68      131.66      5.62 o 
   2   1  14       73.79       81.41      4.87 o 
   3   1  14       74.02       68.90      4.82 o 
   4   1  14      683.76      667.35     14.16 o 
   5   1  14      187.46      189.55     12.65 o 
   6   1  14       93.16       83.25     14.16 o 
 -11   2  14       12.69       14.54      5.82 o 
 -10   2  14        6.76        7.29      6.60 o 
  -9   2  14      461.33      478.29     17.91 o 
  -8   2  14        4.08       -2.68      2.89 o 
  -7   2  14      273.89      281.04     10.68 o 
  -6   2  14       96.17       86.53      6.85 o 
  -5   2  14       28.49       32.36      3.61 o 
  -4   2  14      605.33      595.70     13.38 o 
  -3   2  14      970.82      942.36     12.59 o 
  -2   2  14        5.42        6.53      1.71 o 
  -1   2  14      313.30      330.12      5.49 o 
   0   2  14        5.22        5.22      2.12 o 
   1   2  14       15.10       12.95      2.17 o 
   2   2  14      321.75      346.13      9.29 o 
   3   2  14      897.40      872.69     15.93 o 
   4   2  14        0.11       -0.56      2.35 o 
   5   2  14        4.66        0.33      5.13 o 
   6   2  14      343.86      327.83     15.13 o 
 -10   3  14       13.63        7.11      4.13 o 
  -9   3  14       15.27       13.93      4.17 o 
  -8   3  14       12.43       13.43      3.97 o 
  -7   3  14        4.51        3.06      2.45 o 
  -6   3  14      192.18      192.21      9.80 o 
  -5   3  14      120.81      123.23      7.10 o 
  -4   3  14      545.48      539.64     10.21 o 
  -3   3  14      284.11      265.14      6.64 o 
  -2   3  14      923.05      876.00     10.90 o 
  -1   3  14     2091.86     1893.23     19.43 o 
   0   3  14        1.36        0.68      1.77 o 
   1   3  14      281.67      290.11      8.23 o 
   2   3  14       63.41       64.40      5.76 o 
   3   3  14       10.64        4.67      3.78 o 
   4   3  14      204.34      184.46      7.96 o 
   5   3  14        1.04        0.51      2.71 o 
   6   3  14       45.83       37.44      7.06 o 
 -10   4  14       12.67       12.15      5.31 o 
  -9   4  14        1.28        1.81      3.71 o 
  -8   4  14       56.82       51.75      6.01 o 
  -7   4  14       65.83       61.86      6.60 o 
  -6   4  14       38.62       35.23      4.51 o 
  -5   4  14      189.46      189.67      7.85 o 
  -4   4  14       20.12       13.05      3.27 o 
  -3   4  14      296.10      274.69      6.28 o 
  -2   4  14      122.91      120.95      4.45 o 
  -1   4  14        7.88       19.27      2.67 o 
   0   4  14      836.14      766.95     13.99 o 
   1   4  14      638.17      595.62     19.32 o 
   2   4  14      702.76      747.73     16.03 o 
   3   4  14      566.68      559.18     14.73 o 
   4   4  14       29.78       36.73      5.72 o 
   5   4  14      258.28      250.47     10.98 o 
   6   4  14        0.12       -4.52      4.52 o 
 -10   5  14       26.79       22.09      4.96 o 
  -9   5  14       17.00       10.68      4.13 o 
  -8   5  14       76.69       76.91      7.08 o 
  -7   5  14      218.06      198.55      9.58 o 
  -6   5  14       10.02       10.04      3.36 o 
  -5   5  14      837.98      848.14     16.62 o 
  -4   5  14      302.62      301.54      9.45 o 
  -3   5  14       71.70       65.65      4.22 o 
  -2   5  14      422.23      442.68      9.34 o 
  -1   5  14      255.13      240.87      8.14 o 
   0   5  14       17.43       11.29      5.10 o 
   1   5  14       82.57       78.73      5.72 o 
   2   5  14      216.10      219.91      8.14 o 
   3   5  14        2.36        5.82      4.49 o 
   4   5  14       11.42        8.12      4.44 o 
   5   5  14        0.57        3.41      5.70 o 
   6   5  14        0.64       15.27      6.09 o 
  -9   6  14       11.63       14.35      4.51 o 
  -8   6  14       14.31       16.55      4.40 o 
  -7   6  14       40.73       38.03      4.88 o 
  -6   6  14      152.60      162.95      8.14 o 
  -5   6  14        1.03        0.15      2.35 o 
  -4   6  14       49.90       51.60      4.70 o 
  -3   6  14      113.54      114.86      5.44 o 
  -2   6  14       57.17       68.39      6.24 o 
  -1   6  14        7.72       10.24      3.43 o 
   0   6  14       57.43       51.80      4.84 o 
   1   6  14        8.09        5.64      2.96 o 
   2   6  14       69.56       66.51      6.44 o 
   3   6  14       15.53        4.32      5.32 o 
   4   6  14       95.23      108.58      8.47 o 
   5   6  14       97.12      100.91     13.08 o 
  -9   7  14        0.06       -0.19      4.07 o 
  -8   7  14       14.39        9.59      4.33 o 
  -7   7  14       62.96       59.01      6.51 o 
  -6   7  14      110.54      112.81      7.38 o 
  -5   7  14      676.10      648.84     13.80 o 
  -4   7  14       30.12       23.89      6.23 o 
  -3   7  14      189.64      175.44      7.41 o 
  -2   7  14        0.21       -1.18      2.55 o 
  -1   7  14       34.85       35.72      5.08 o 
   0   7  14       97.60       93.82      7.49 o 
   1   7  14        9.14        9.40      3.29 o 
   2   7  14       85.09       75.38      7.35 o 
   3   7  14       33.25       32.02      5.30 o 
   4   7  14        8.27       13.21      5.36 o 
   5   7  14      135.27      161.72     16.57 o 
  -8   8  14        1.10        0.50      5.18 o 
  -7   8  14        5.59       10.32      4.39 o 
  -6   8  14       69.56       69.23      6.74 o 
  -5   8  14      182.63      180.43     11.42 o 
  -4   8  14        2.05        6.63      2.86 o 
  -3   8  14      128.75      134.49      8.06 o 
  -2   8  14       35.61       36.20      5.37 o 
  -1   8  14       24.36       27.51      5.07 o 
   0   8  14        0.53        3.68      3.26 o 
   1   8  14       23.66       22.89      4.65 o 
   2   8  14        0.02        5.37      3.29 o 
   3   8  14       10.10       21.54      5.21 o 
   4   8  14        4.08        2.20      5.53 o 
  -8   9  14        1.27        2.29      4.41 o 
  -7   9  14        8.09        3.42      5.48 o 
  -6   9  14       41.59       30.53      6.36 o 
  -5   9  14        7.69        6.13      4.37 o 
  -4   9  14        1.23        4.65      3.89 o 
  -3   9  14       94.57      105.34      8.74 o 
  -2   9  14        0.59       -1.62      4.14 o 
  -1   9  14        9.59        9.24      4.04 o 
   0   9  14        0.00        0.04      3.26 o 
   1   9  14      171.18      201.46     13.64 o 
   2   9  14        0.40       -1.23      3.22 o 
   3   9  14       31.95       36.20      6.88 o 
  -7  10  14        1.12       -4.75      5.23 o 
  -6  10  14        0.80       -4.49      4.49 o 
  -5  10  14       30.69       36.55      6.54 o 
  -4  10  14       14.01       12.62      7.47 o 
  -3  10  14        0.08        3.29      7.77 o 
  -2  10  14       79.88       95.14      8.49 o 
  -1  10  14       35.41       43.45      6.21 o 
   0  10  14        2.29       11.08      4.09 o 
   1  10  14      112.77      135.15     11.66 o 
   2  10  14       14.29       13.83      5.08 o 
  -5  11  14       89.11      110.29     11.92 o 
  -4  11  14       23.01       35.25      7.47 o 
  -3  11  14        0.03        3.69      4.44 o 
  -2  11  14        1.78       -7.65     10.44 o 
  -1  11  14      195.18      207.82     14.92 o 
   0  11  14       68.73       81.43      8.28 o 
   1  11  14        4.99        5.20      4.64 o 
 -11   1  15       42.94       41.59     13.41 o 
 -10   1  15       15.92       10.63      6.04 o 
  -9   1  15       24.65       15.89      6.32 o 
  -8   1  15        6.86       10.24      3.93 o 
  -7   1  15       10.22        7.34      3.26 o 
  -6   1  15        8.25        6.51      3.66 o 
  -5   1  15      296.75      291.09     12.43 o 
  -4   1  15        0.64        0.83      3.02 o 
  -3   1  15        5.50        3.50      1.89 o 
  -2   1  15       58.31       59.53      3.85 o 
  -1   1  15        2.20        1.23      1.50 o 
   0   1  15        2.90        3.74      1.54 o 
   1   1  15       10.14        7.35      2.36 o 
   2   1  15        0.32        2.06      1.94 o 
   3   1  15       11.23       14.68      3.31 o 
   4   1  15       53.47       57.96      5.24 o 
   5   1  15       28.02       23.17      4.39 o 
   6   1  15       18.03        4.97      6.00 o 
 -10   2  15      269.82      270.74     11.69 o 
  -9   2  15        5.57        4.87      3.80 o 
  -8   2  15       78.05       72.39      7.32 o 
  -7   2  15      161.65      138.34      9.07 o 
  -6   2  15       11.35        8.22      3.09 o 
  -5   2  15      225.05      227.53      9.22 o 
  -4   2  15      429.94      415.68      8.40 o 
  -3   2  15      195.58      197.11      5.89 o 
  -2   2  15      425.55      425.83      7.33 o 
  -1   2  15      195.30      160.62      5.05 o 
   0   2  15       39.76       45.26      3.34 o 
   1   2  15       51.76       52.31      4.11 o 
   2   2  15      147.41      145.00      6.79 o 
   3   2  15      270.33      251.62     10.98 o 
   4   2  15      101.79       97.22      6.63 o 
   5   2  15       11.94       15.92      5.93 o 
   6   2  15       10.55       -3.44     13.20 o 
 -10   3  15       10.85        6.78      4.33 o 
  -9   3  15       11.41       16.13      4.47 o 
  -8   3  15       33.87       29.27      5.02 o 
  -7   3  15        0.01        0.50      2.70 o 
  -6   3  15        0.92        0.21      2.23 o 
  -5   3  15        1.70       -4.14      4.98 o 
  -4   3  15      227.96      229.88      8.23 o 
  -3   3  15      211.50      197.60      6.05 o 
  -2   3  15       29.80       27.07      2.64 o 
  -1   3  15       49.98       54.66      4.52 o 
   0   3  15       54.61       45.69      3.81 o 
   1   3  15      235.44      202.61      7.29 o 
   2   3  15       17.61       14.39      3.15 o 
   3   3  15       38.92       24.29      3.83 o 
   4   3  15      143.84      143.30      8.21 o 
   5   3  15      118.74      118.97     10.52 o 
   6   3  15       81.52       72.30      8.98 o 
 -10   4  15       52.72       51.85      7.43 o 
  -9   4  15      142.20      145.69      9.73 o 
  -8   4  15       67.75       54.50      6.17 o 
  -7   4  15       10.39       12.80      3.46 o 
  -6   4  15      271.53      262.08      9.62 o 
  -5   4  15       54.00       49.43      5.11 o 
  -4   4  15       89.15       73.71      6.56 o 
  -3   4  15      643.81      597.48     11.38 o 
  -2   4  15        0.47        1.85      1.76 o 
  -1   4  15      103.92      120.22      7.31 o 
   0   4  15      111.04      132.25      7.45 o 
   1   4  15       32.75       21.93      3.61 o 
   2   4  15       35.43       29.81      5.85 o 
   3   4  15      269.33      277.82      9.50 o 
   4   4  15       87.16      102.61      9.12 o 
   5   4  15       21.20       24.51      5.91 o 
 -10   5  15        1.33        4.33      3.93 o 
  -9   5  15        8.15       -0.43      3.78 o 
  -8   5  15       14.24       16.44      4.25 o 
  -7   5  15       19.28       24.41      4.68 o 
  -6   5  15        5.09        5.13      3.03 o 
  -5   5  15      725.57      722.88     15.58 o 
  -4   5  15      189.77      202.26      9.47 o 
  -3   5  15      307.26      303.85      8.30 o 
  -2   5  15      801.55      800.63     14.76 o 
  -1   5  15      103.67      100.25      7.16 o 
   0   5  15      133.68      152.63      7.98 o 
   1   5  15      261.45      242.79      9.52 o 
   2   5  15       46.31       49.66      4.84 o 
   3   5  15      125.13      124.23      8.69 o 
   4   5  15        0.05        1.36      3.03 o 
   5   5  15      141.06      118.46     14.75 o 
  -9   6  15      149.21      141.02     10.01 o 
  -8   6  15       24.54       17.73      4.65 o 
  -7   6  15        0.44       -2.73      2.73 o 
  -6   6  15      237.85      255.36     10.17 o 
  -5   6  15      104.47      104.46      7.30 o 
  -4   6  15      357.23      350.10     10.76 o 
  -3   6  15       13.09        8.44      2.75 o 
  -2   6  15      178.35      187.57      9.49 o 
  -1   6  15       82.57       96.52      7.49 o 
   0   6  15      232.64      236.37      9.52 o 
   1   6  15       14.13       14.86      3.67 o 
   2   6  15      255.67      261.25     10.56 o 
   3   6  15        0.64        3.64      3.56 o 
   4   6  15       27.60       23.82      8.45 o 
   5   6  15       28.28       24.67     10.44 o 
  -9   7  15       91.27       79.11      7.98 o 
  -8   7  15      172.40      164.49     10.62 o 
  -7   7  15        0.67        1.02      3.25 o 
  -6   7  15       44.94       44.59      5.19 o 
  -5   7  15      411.78      405.02     11.02 o 
  -4   7  15       67.75       66.19      6.16 o 
  -3   7  15      519.97      530.13     13.08 o 
  -2   7  15      493.60      489.49     18.37 o 
  -1   7  15       78.77       78.05      7.00 o 
   0   7  15       15.39        9.72      4.07 o 
   1   7  15      697.44      747.95     18.20 o 
   2   7  15      264.94      286.61     11.57 o 
   3   7  15        5.14        2.04      4.92 o 
   4   7  15        1.56       16.76      6.27 o 
  -8   8  15        9.72       10.36      4.85 o 
  -7   8  15      487.00      511.51     16.17 o 
  -6   8  15       26.39       24.89      4.85 o 
  -5   8  15      262.15      256.59     18.27 o 
  -4   8  15      152.36      147.62      8.93 o 
  -3   8  15      162.66      166.70      9.89 o 
  -2   8  15       44.94       49.38      6.05 o 
  -1   8  15      164.02      175.40     10.12 o 
   0   8  15      116.17      133.76     10.94 o 
   1   8  15        3.16        2.00      3.33 o 
   2   8  15      318.69      334.63     12.83 o 
   3   8  15        5.02        2.56      5.36 o 
   4   8  15        1.29        1.42      5.79 o 
  -7   9  15       39.46       21.02      6.22 o 
  -6   9  15        2.27        6.56      4.49 o 
  -5   9  15        3.19        1.07      4.71 o 
  -4   9  15       14.07       14.29      8.23 o 
  -3   9  15      289.91      310.02     13.12 o 
  -2   9  15      109.01      121.35     10.30 o 
  -1   9  15       30.17       29.68      7.56 o 
   0   9  15       23.22       33.62      5.35 o 
   1   9  15      849.84      877.49     24.83 o 
   2   9  15      176.07      155.51     12.58 o 
   3   9  15       25.83       30.92      6.65 o 
  -6  10  15      182.06      180.00     12.85 o 
  -5  10  15       16.29       12.68      8.05 o 
  -4  10  15       71.78       80.08     18.19 o 
  -3  10  15       44.48       57.25      8.17 o 
  -2  10  15        1.29        0.44      3.40 o 
  -1  10  15        0.30        6.08      4.13 o 
   0  10  15      328.71      356.18     13.83 o 
   1  10  15       69.00       62.93      8.40 o 
   2  10  15       55.14       57.27      9.39 o 
  -5  11  15        0.17       -0.53      7.21 o 
  -4  11  15       20.03       42.82     10.77 o 
  -3  11  15       16.03        8.53      9.56 o 
  -2  11  15      142.97      165.44     13.32 o 
  -1  11  15        0.68       11.32      4.30 o 
   0  11  15      168.42      195.45     17.69 o 
 -10   0  16       13.97        9.89      9.61 o 
  -9   0  16       41.29       43.56     12.04 o 
  -8   0  16      158.29      172.78     21.19 o 
  -7   0  16        9.03       18.90      7.30 o 
  -6   0  16      125.86      130.97     12.38 o 
  -5   0  16        0.16        2.25      3.95 o 
  -4   0  16     1292.27     1256.54     31.06 o 
  -3   0  16       65.68       78.27      6.80 o 
  -2   0  16      408.09      392.64     12.39 o 
  -1   0  16      610.22      621.39     12.81 o 
   0   0  16       34.45       26.35      4.39 o 
   1   0  16      359.46      356.49     12.32 o 
   2   0  16     1072.57     1082.24     23.35 o 
   3   0  16       74.42       74.78      7.48 o 
   4   0  16        5.83        1.46      4.14 o 
   5   0  16      150.06      144.46     19.28 o 
   6   0  16       36.98       32.49     11.15 o 
 -10   1  16        1.51        5.82      6.01 o 
  -9   1  16      139.30      145.18     11.90 o 
  -8   1  16        1.56        2.73      3.40 o 
  -7   1  16       50.46       50.01     10.55 o 
  -6   1  16      908.52      934.61     22.95 o 
  -5   1  16      822.89      808.70     17.56 o 
  -4   1  16      229.83      223.66      9.19 o 
  -3   1  16      200.48      208.77      6.14 o 
  -2   1  16      126.78      119.74      5.33 o 
  -1   1  16      919.97      856.40     14.43 o 
   0   1  16      987.31      990.19     14.59 o 
   1   1  16      874.76      896.34     14.30 o 
   2   1  16       12.24       10.32      3.43 o 
   3   1  16       16.57       18.51      3.76 o 
   4   1  16     1004.00     1001.56     18.88 o 
   5   1  16      108.68      103.34     11.92 o 
 -10   2  16       23.79       20.16      6.84 o 
  -9   2  16       15.49        9.94      4.11 o 
  -8   2  16      193.94      187.81     10.81 o 
  -7   2  16      164.38      173.28     10.43 o 
  -6   2  16      154.23      156.50      9.67 o 
  -5   2  16      563.29      549.44     13.01 o 
  -4   2  16      479.77      437.70     11.28 o 
  -3   2  16      402.93      375.03      8.13 o 
  -2   2  16      480.53      458.68      8.65 o 
  -1   2  16      280.65      291.68      8.42 o 
   0   2  16       83.43       84.27      4.36 o 
   1   2  16      188.47      164.64      6.16 o 
   2   2  16      421.72      404.62     10.71 o 
   3   2  16      192.36      200.88      8.05 o 
   4   2  16        0.10        3.57      4.09 o 
   5   2  16      289.75      296.95     17.17 o 
 -10   3  16        2.22        2.24      3.93 o 
  -9   3  16        4.17        3.73      3.76 o 
  -8   3  16      125.77      129.23      8.78 o 
  -7   3  16      143.69      145.34      8.76 o 
  -6   3  16       83.45       79.09      9.44 o 
  -5   3  16      128.21      126.79      8.63 o 
  -4   3  16       21.63       23.91      4.03 o 
  -3   3  16      317.42      321.48      9.93 o 
  -2   3  16       55.70       64.45      4.61 o 
  -1   3  16      697.78      665.30     14.56 o 
   0   3  16      249.41      256.27      7.77 o 
   1   3  16      712.48      699.49     13.91 o 
   2   3  16        6.18        8.67      2.75 o 
   3   3  16       41.83       36.29      4.51 o 
   4   3  16      140.20      145.23      8.36 o 
   5   3  16      198.82      210.16     12.71 o 
 -10   4  16        1.55       -0.59      4.18 o 
  -9   4  16       50.83       38.93      6.97 o 
  -8   4  16       88.57       97.17      7.92 o 
  -7   4  16      981.72      983.42     19.75 o 
  -6   4  16      327.54      327.87     10.88 o 
  -5   4  16      459.68      446.61     13.62 o 
  -4   4  16     1461.31     1474.36     25.14 o 
  -3   4  16     1498.57     1417.18     19.04 o 
  -2   4  16      148.07      153.97      6.27 o 
  -1   4  16        4.60        4.79      3.29 o 
   0   4  16      101.13      105.93      7.27 o 
   1   4  16       16.38       15.54      3.38 o 
   2   4  16       17.86       18.62      3.60 o 
   3   4  16        7.22        2.60      3.98 o 
   4   4  16       66.35       66.48      6.12 o 
   5   4  16        5.96        5.76      4.71 o 
 -10   5  16        0.12        3.96      4.27 o 
  -9   5  16        1.00       -0.88      3.84 o 
  -8   5  16       57.32       73.93      7.37 o 
  -7   5  16       84.94       88.28      7.52 o 
  -6   5  16       37.71       36.57      5.01 o 
  -5   5  16        8.74        5.32      3.67 o 
  -4   5  16      101.81       96.31      7.25 o 
  -3   5  16        4.01        7.20      3.03 o 
  -2   5  16       65.05       66.34      5.32 o 
  -1   5  16      222.48      204.53     10.05 o 
   0   5  16      337.99      359.45     12.17 o 
   1   5  16       55.42       48.18      5.34 o 
   2   5  16       14.66       16.35      4.78 o 
   3   5  16      314.82      325.61     12.12 o 
   4   5  16       67.32       51.22      6.28 o 
   5   5  16      112.92       88.83     12.03 o 
  -9   6  16       54.27       48.56      6.40 o 
  -8   6  16       57.89       46.76      6.19 o 
  -7   6  16      424.09      421.53     13.41 o 
  -6   6  16        0.01       -2.64      2.64 o 
  -5   6  16        7.12        7.54      4.04 o 
  -4   6  16       67.56       65.36     10.02 o 
  -3   6  16       80.32       82.57      9.04 o 
  -2   6  16       17.55       13.86      3.83 o 
  -1   6  16       88.55       92.18      8.46 o 
   0   6  16      341.40      363.36     14.97 o 
   1   6  16        1.14       -0.01      2.69 o 
   2   6  16       14.43       12.26      4.61 o 
   3   6  16       42.40       30.83      6.51 o 
   4   6  16       31.66       30.45     14.29 o 
  -9   7  16       18.60       21.10      5.38 o 
  -8   7  16       12.88       15.90      4.66 o 
  -7   7  16      154.78      151.91      9.80 o 
  -6   7  16        3.64        3.03      3.18 o 
  -5   7  16      413.10      393.10     12.54 o 
  -4   7  16        5.90        8.36      3.73 o 
  -3   7  16       25.07       29.50      6.87 o 
  -2   7  16       91.25       88.20      7.68 o 
  -1   7  16       15.19       17.63      4.81 o 
   0   7  16       10.94        2.82      6.78 o 
   1   7  16        3.43        1.00      3.53 o 
   2   7  16       38.85       44.78      5.94 o 
   3   7  16      219.36      231.46     17.23 o 
   4   7  16        5.05       20.26      7.04 o 
  -8   8  16        4.55        3.00      4.67 o 
  -7   8  16        9.77        5.48      4.22 o 
  -6   8  16        3.25        3.97      5.00 o 
  -5   8  16       41.45       38.49      5.79 o 
  -4   8  16       45.24       47.70      5.92 o 
  -3   8  16       11.86        9.59      4.99 o 
  -2   8  16       19.85       21.50      4.84 o 
  -1   8  16        1.33        7.72      3.87 o 
   0   8  16       20.62       21.93      5.83 o 
   1   8  16      215.26      224.68     12.25 o 
   2   8  16        1.82        8.52      4.35 o 
   3   8  16       33.67       27.63      8.55 o 
  -7   9  16      157.29      130.20     12.03 o 
  -6   9  16        5.39        0.70      4.29 o 
  -5   9  16       67.89       58.62      8.04 o 
  -4   9  16        5.36        4.39      8.78 o 
  -3   9  16       83.59       77.35      7.95 o 
  -2   9  16       61.83       73.77      7.58 o 
  -1   9  16       80.61       70.56      7.46 o 
   0   9  16        2.48        3.82      4.05 o 
   1   9  16       66.68       68.85      8.59 o 
   2   9  16       43.11       38.32      7.30 o 
  -6  10  16       20.64       11.40      5.75 o 
  -5  10  16        0.36       -1.48      8.55 o 
  -4  10  16        8.01        7.78      7.07 o 
  -3  10  16       47.81       50.47      8.84 o 
  -2  10  16        0.02        3.65      3.73 o 
  -1  10  16      236.59      260.05     15.33 o 
   0  10  16      156.46      173.82     13.40 o 
   1  10  16       31.89       34.88      9.38 o 
  -4  11  16       53.04       63.23     12.26 o 
  -3  11  16       39.61       40.01     16.91 o 
  -2  11  16       94.34      108.51     11.57 o 
  -1  11  16      213.80      246.24     13.06 o 
 -10   1  17        3.24       15.28      5.69 o 
  -9   1  17        9.28        7.29      4.67 o 
  -8   1  17        0.06        0.39      5.64 o 
  -7   1  17       59.72       58.89      7.73 o 
  -6   1  17       29.78       22.16      4.63 o 
  -5   1  17        3.75        2.06      3.08 o 
  -4   1  17        0.61       -1.05      2.78 o 
  -3   1  17        3.25        5.01      2.37 o 
  -2   1  17      117.26      103.77      6.11 o 
  -1   1  17       41.42       43.78      4.70 o 
   0   1  17      231.49      247.66      7.24 o 
   1   1  17       63.64       52.59      4.23 o 
   2   1  17        0.23        2.35      2.56 o 
   3   1  17        0.82        8.39      3.32 o 
   4   1  17        5.98        9.43      3.19 o 
   5   1  17       35.03       33.76     10.16 o 
 -10   2  17        1.20        4.19      4.71 o 
  -9   2  17       14.89       19.76      4.81 o 
  -8   2  17       17.33       19.26      4.35 o 
  -7   2  17        0.25       -1.69      2.81 o 
  -6   2  17        2.17        6.16      3.05 o 
  -5   2  17       77.13       74.31      6.25 o 
  -4   2  17      223.81      213.84      8.50 o 
  -3   2  17      991.79      954.83     14.87 o 
  -2   2  17        3.91       -1.07      3.53 o 
  -1   2  17      192.05      180.82      7.95 o 
   0   2  17        9.08        8.01      3.26 o 
   1   2  17        3.45        3.16      2.30 o 
   2   2  17       91.70      101.93      6.65 o 
   3   2  17        2.36        3.39      2.87 o 
   4   2  17       13.17        7.21      4.77 o 
   5   2  17       18.30       16.72      9.01 o 
 -10   3  17       10.51       11.25      4.68 o 
  -9   3  17       28.00       19.64      7.31 o 
  -8   3  17       69.25       54.89      6.22 o 
  -7   3  17       37.58       40.64      6.10 o 
  -6   3  17        8.62        7.19      3.65 o 
  -5   3  17       56.62       46.18      5.37 o 
  -4   3  17      278.99      254.82      9.30 o 
  -3   3  17        0.11       -2.14      2.14 o 
  -2   3  17       98.00       97.08      7.16 o 
  -1   3  17      369.16      346.75     10.78 o 
   0   3  17      439.22      395.32      9.97 o 
   1   3  17      275.38      277.09      8.88 o 
   2   3  17       17.77       27.26      4.85 o 
   3   3  17       57.03       57.32      5.61 o 
   4   3  17        2.97        4.57      3.54 o 
   5   3  17       26.43       34.80      6.49 o 
 -10   4  17       13.49       14.19      5.02 o 
  -9   4  17        0.24       -1.42      3.65 o 
  -8   4  17       26.90       17.88      4.64 o 
  -7   4  17      187.50      207.10      9.96 o 
  -6   4  17        6.87        6.31      3.82 o 
  -5   4  17      254.00      266.73      9.85 o 
  -4   4  17      122.38      122.40      7.58 o 
  -3   4  17        5.34        2.51      2.62 o 
  -2   4  17       30.60       32.53      6.29 o 
  -1   4  17      225.71      242.25     11.91 o 
   0   4  17      102.77      125.88      8.12 o 
   1   4  17       37.48       45.60      5.13 o 
   2   4  17       17.46       10.12      3.30 o 
   3   4  17      240.70      219.78      8.97 o 
   4   4  17        4.80        3.51      4.09 o 
   5   4  17       17.62       14.42      5.23 o 
  -9   5  17        0.64       -1.99      3.84 o 
  -8   5  17      339.99      355.98     12.88 o 
  -7   5  17      170.93      152.57      9.62 o 
  -6   5  17      344.11      343.42     13.24 o 
  -5   5  17      183.03      164.73     10.40 o 
  -4   5  17       76.23       82.76      6.69 o 
  -3   5  17       35.58       39.98     12.00 o 
  -2   5  17       93.01       98.95      7.53 o 
  -1   5  17        3.92        4.10      5.41 o 
   0   5  17        6.66        8.28      3.74 o 
   1   5  17       25.22       15.72      3.81 o 
   2   5  17        1.18       -2.91      4.63 o 
   3   5  17        1.24        7.44      3.50 o 
   4   5  17      603.97      650.00     21.28 o 
  -9   6  17       19.01       19.71      5.20 o 
  -8   6  17        9.02        8.64      4.04 o 
  -7   6  17      215.85      214.68     13.58 o 
  -6   6  17       29.35       20.48      4.52 o 
  -5   6  17       43.43       49.78      8.60 o 
  -4   6  17       10.82        9.60      4.21 o 
  -3   6  17        9.47       17.10      6.67 o 
  -2   6  17      232.55      251.91     10.33 o 
  -1   6  17      515.17      515.36     23.59 o 
   0   6  17       24.63       32.47      5.52 o 
   1   6  17        6.75        5.46      3.36 o 
   2   6  17       22.73       22.50      5.70 o 
   3   6  17      356.29      371.45     19.88 o 
   4   6  17      110.33      129.28     13.09 o 
  -8   7  17       63.40       71.53      7.41 o 
  -7   7  17       36.98       34.20      5.11 o 
  -6   7  17      381.77      378.37     13.21 o 
  -5   7  17        5.49        2.17      3.66 o 
  -4   7  17        8.41       10.40      3.58 o 
  -3   7  17      146.88      173.16     13.16 o 
  -2   7  17      381.29      397.82     13.49 o 
  -1   7  17       22.01       35.59     12.23 o 
   0   7  17      188.76      215.68     11.74 o 
   1   7  17        8.16        3.51      5.74 o 
   2   7  17       34.29       38.55      6.79 o 
   3   7  17      161.89      157.76     15.81 o 
  -8   8  17        0.46        7.27      6.67 o 
  -7   8  17       65.41       52.47      8.16 o 
  -6   8  17        0.00       -0.27      3.92 o 
  -5   8  17      494.71      532.56     15.12 o 
  -4   8  17      177.49      181.95     14.10 o 
  -3   8  17       13.74       37.37      7.34 o 
  -2   8  17       13.47        6.02      4.09 o 
  -1   8  17      459.27      464.43     17.10 o 
   0   8  17       69.04       66.06      8.31 o 
   1   8  17        9.84       13.65      5.06 o 
   2   8  17        5.41        6.82      7.03 o 
  -7   9  17      117.07      101.91     10.30 o 
  -6   9  17       22.45       22.38      6.05 o 
  -5   9  17        0.04       -0.61      4.56 o 
  -4   9  17        7.38       20.98     10.42 o 
  -3   9  17       84.01      112.68     16.56 o 
  -2   9  17      390.05      407.93     14.82 o 
  -1   9  17       98.92       98.44      9.90 o 
   0   9  17      192.67      177.23     13.39 o 
   1   9  17       84.54       91.21     12.29 o 
   2   9  17        2.02       -2.05      8.78 o 
  -5  10  17       26.82       27.64     10.15 o 
  -4  10  17      364.91      378.42     22.91 o 
  -3  10  17      301.43      358.65     32.75 o 
  -2  10  17       72.78       82.17      8.41 o 
  -1  10  17      587.82      608.38     21.07 o 
   0  10  17      152.76      175.17     13.57 o 
 -10   0  18       31.89        7.71     17.47 o 
  -9   0  18        0.72        7.25      6.62 o 
  -8   0  18      708.12      698.01     26.97 o 
  -7   0  18      789.12      822.44     28.34 o 
  -6   0  18       41.36       35.71      8.12 o 
  -5   0  18      125.26      145.74     13.31 o 
  -4   0  18       19.05       15.39      5.92 o 
  -3   0  18      177.30      147.25      8.98 o 
  -2   0  18     1928.02     1979.96     41.46 o 
  -1   0  18      624.68      645.13     33.88 o 
   0   0  18       20.91       23.84      5.41 o 
   1   0  18       35.37       22.93      4.82 o 
   2   0  18     1244.99     1242.33     26.70 o 
   3   0  18      330.30      360.17     17.27 o 
   4   0  18       77.68       66.00     13.90 o 
   5   0  18        0.42        7.97      8.42 o 
 -10   1  18       23.68       26.28      6.72 o 
  -9   1  18       11.59        6.96      7.05 o 
  -8   1  18      104.09      111.86     10.51 o 
  -7   1  18      135.26      141.09     10.09 o 
  -6   1  18      628.86      609.71     16.62 o 
  -5   1  18      175.29      169.56     10.08 o 
  -4   1  18      420.99      397.32     11.11 o 
  -3   1  18     1032.18     1046.42     17.76 o 
  -2   1  18       75.46       80.97      7.10 o 
  -1   1  18      186.41      198.10     10.46 o 
   0   1  18      377.90      385.64     11.27 o 
   1   1  18       73.48       79.40      5.27 o 
   2   1  18       57.58       49.41      4.95 o 
   3   1  18      211.63      213.26      8.73 o 
   4   1  18       27.15       37.49      7.44 o 
   5   1  18       38.68       30.72      7.66 o 
 -10   2  18       12.77        4.25      5.14 o 
  -9   2  18        0.03        1.83      4.18 o 
  -8   2  18      219.20      222.89     11.38 o 
  -7   2  18       89.85       89.45      8.24 o 
  -6   2  18       65.32       65.88      6.32 o 
  -5   2  18       89.10      101.29      7.27 o 
  -4   2  18      479.42      481.87     12.39 o 
  -3   2  18       11.77        7.57      2.80 o 
  -2   2  18      747.07      754.62     20.36 o 
  -1   2  18      524.49      535.77     16.56 o 
   0   2  18        0.78        7.41      3.74 o 
   1   2  18       40.58       37.71      6.66 o 
   2   2  18      847.09      861.69     17.75 o 
   3   2  18       10.53       11.82      3.37 o 
   4   2  18       21.02       21.91      9.98 o 
 -10   3  18      121.32      120.88      9.60 o 
  -9   3  18      390.07      406.40     13.81 o 
  -8   3  18       43.38       35.13      6.37 o 
  -7   3  18      359.29      346.19     14.06 o 
  -6   3  18      365.30      335.99     11.36 o 
  -5   3  18      301.74      303.15     10.45 o 
  -4   3  18        4.30        4.45      3.18 o 
  -3   3  18        8.97        0.71      2.75 o 
  -2   3  18      162.17      158.83     11.42 o 
  -1   3  18       68.87       73.37      6.30 o 
   0   3  18      311.45      324.98     15.40 o 
   1   3  18      314.39      319.32     10.90 o 
   2   3  18       54.98       58.64      5.49 o 
   3   3  18      332.16      338.91     11.01 o 
   4   3  18      196.84      199.15     12.95 o 
 -10   4  18      113.78      103.24     10.08 o 
  -9   4  18        4.00       -2.05      3.91 o 
  -8   4  18       84.87       71.80      7.71 o 
  -7   4  18       12.36        8.25      4.43 o 
  -6   4  18      131.51      121.33     10.70 o 
  -5   4  18      107.26      111.88      7.84 o 
  -4   4  18        4.51        5.47      3.19 o 
  -3   4  18       21.56        9.62      4.36 o 
  -2   4  18        7.99        3.74      4.32 o 
  -1   4  18      314.72      287.34     11.77 o 
   0   4  18        9.18       13.32      6.55 o 
   1   4  18       81.89       77.57      6.70 o 
   2   4  18      295.08      322.52     11.77 o 
   3   4  18      189.91      181.19      9.71 o 
   4   4  18      318.98      283.08     20.17 o 
  -9   5  18      394.35      403.94     16.30 o 
  -8   5  18        3.18        3.89      3.96 o 
  -7   5  18       20.54       28.19      6.14 o 
  -6   5  18      114.13      120.61     11.86 o 
  -5   5  18      496.88      476.53     13.44 o 
  -4   5  18       61.49       60.43      6.49 o 
  -3   5  18       45.86       50.21      7.61 o 
  -2   5  18      127.44      140.55     13.95 o 
  -1   5  18        0.00        2.38      3.28 o 
   0   5  18       58.13       68.22     10.36 o 
   1   5  18       92.97       96.79     16.40 o 
   2   5  18       11.21        8.00      4.45 o 
   3   5  18      139.61      138.60     14.29 o 
   4   5  18       42.97       38.83      6.83 o 
  -9   6  18        0.38       -3.65      3.76 o 
  -8   6  18        0.11        2.95      3.56 o 
  -7   6  18       49.19       42.46      5.93 o 
  -6   6  18        0.15       -3.34      3.69 o 
  -5   6  18        7.51        6.03      4.87 o 
  -4   6  18      115.50      125.51      9.38 o 
  -3   6  18        7.74        3.69      4.40 o 
  -2   6  18      184.17      202.29     16.92 o 
  -1   6  18        5.42        6.56      4.14 o 
   0   6  18       21.14       28.69      5.80 o 
   1   6  18      544.93      584.02     20.19 o 
   2   6  18        2.27        1.54      7.86 o 
   3   6  18      198.64      206.71     14.11 o 
  -8   7  18       12.95        9.46      5.58 o 
  -7   7  18        2.11        1.63      5.52 o 
  -6   7  18       77.37       73.19      7.30 o 
  -5   7  18        0.61       -0.23      3.42 o 
  -4   7  18        9.85        0.79     11.51 o 
  -3   7  18        2.62       14.77      5.17 o 
  -2   7  18      146.37      148.90     12.50 o 
  -1   7  18        9.31       14.65      4.89 o 
   0   7  18        3.14       12.94      5.99 o 
   1   7  18       24.27       31.39      9.48 o 
   2   7  18       75.34       86.37     11.94 o 
   3   7  18       54.29       54.59     13.33 o 
  -7   8  18      237.36      261.64     17.62 o 
  -6   8  18        1.17       -2.15      3.82 o 
  -5   8  18        5.41        5.39      3.75 o 
  -4   8  18       93.12      107.37     14.66 o 
  -3   8  18        2.70       12.42      5.98 o 
  -2   8  18       80.35       81.92      9.84 o 
  -1   8  18        4.32        9.76      4.61 o 
   0   8  18       17.36       17.65      5.15 o 
   1   8  18       87.81       92.23      9.77 o 
   2   8  18       13.25       22.44      7.00 o 
  -6   9  18        1.38       -0.84      4.11 o 
  -5   9  18       95.44       81.19     26.52 o 
  -4   9  18        1.94       10.28      5.71 o 
  -3   9  18       15.23       15.55      6.24 o 
  -2   9  18       22.70       29.52      6.72 o 
  -1   9  18      208.16      215.67     13.80 o 
   0   9  18        2.54        4.03      4.06 o 
   1   9  18        1.00       -0.72      5.32 o 
  -5  10  18       13.11       14.60     10.19 o 
  -4  10  18       37.34       44.67     10.15 o 
  -3  10  18        4.44        2.73      8.19 o 
  -2  10  18        7.68       19.83      5.92 o 
  -1  10  18       23.33       20.29      6.32 o 
 -10   1  19       27.46       22.90     10.57 o 
  -9   1  19       46.15       43.57      7.06 o 
  -8   1  19        0.07       -2.51      3.84 o 
  -7   1  19      153.07      144.55     10.19 o 
  -6   1  19       14.51        8.94      4.23 o 
  -5   1  19      237.91      216.41      9.21 o 
  -4   1  19        1.88        0.38      2.54 o 
  -3   1  19       33.53       34.85      6.00 o 
  -2   1  19       31.68       29.56      5.86 o 
  -1   1  19        5.06        2.34      6.88 o 
   0   1  19       26.49       37.95      5.68 o 
   1   1  19       69.06       78.06      6.02 o 
   2   1  19       62.30       64.52      8.49 o 
   3   1  19        6.25       20.80      3.78 o 
   4   1  19        1.49        2.07      8.29 o 
 -10   2  19       54.86       44.12      7.44 o 
  -9   2  19       54.90       52.73      7.40 o 
  -8   2  19       13.43       17.14      4.85 o 
  -7   2  19        0.02        4.42      3.26 o 
  -6   2  19       53.21       40.94      5.46 o 
  -5   2  19       84.16       85.17      6.87 o 
  -4   2  19      213.53      219.76      8.91 o 
  -3   2  19      440.73      394.78     12.69 o 
  -2   2  19      106.13       81.41      8.77 o 
  -1   2  19        4.74        8.86      3.81 o 
   0   2  19       36.61       34.72     12.35 o 
   1   2  19        0.52        0.59      5.10 o 
   2   2  19       91.42      105.88      7.03 o 
   3   2  19        0.73        7.97      5.76 o 
   4   2  19      251.63      260.77     17.84 o 
 -10   3  19       70.59       68.46      8.65 o 
  -9   3  19       79.45       89.05      9.20 o 
  -8   3  19       29.38       29.48      5.91 o 
  -7   3  19      135.13      142.65     11.24 o 
  -6   3  19      502.13      517.45     14.23 o 
  -5   3  19      247.60      243.30     10.08 o 
  -4   3  19      410.78      412.06     12.05 o 
  -3   3  19       65.09       69.23      8.54 o 
  -2   3  19       30.67       40.67      6.90 o 
  -1   3  19        0.01        8.06      4.87 o 
   0   3  19       78.57       87.99     10.28 o 
   1   3  19       60.78       66.68      7.68 o 
   2   3  19      112.82      127.28      8.84 o 
   3   3  19       41.51       45.33      5.51 o 
   4   3  19       74.55       84.10      9.15 o 
  -9   4  19      150.12      150.07     11.71 o 
  -8   4  19       10.11        9.17      4.95 o 
  -7   4  19       60.66       47.09     14.57 o 
  -6   4  19        3.81        5.65      3.90 o 
  -5   4  19       22.73       12.99      4.87 o 
  -4   4  19       44.56       44.40      5.46 o 
  -3   4  19       57.08       52.58      8.02 o 
  -2   4  19      189.21      184.28     14.27 o 
  -1   4  19      116.24      121.41     19.47 o 
   0   4  19        0.59        4.09      4.72 o 
   1   4  19       57.75       52.12      8.72 o 
   2   4  19      316.09      353.54     12.67 o 
   3   4  19       61.62       59.49     13.64 o 
  -9   5  19       14.10       13.64      4.85 o 
  -8   5  19       29.66       26.27      5.89 o 
  -7   5  19        5.90        6.71      5.44 o 
  -6   5  19       11.41       12.40      4.36 o 
  -5   5  19        1.46        4.46      3.52 o 
  -4   5  19       24.20       21.96      4.56 o 
  -3   5  19      403.36      433.60     24.90 o 
  -2   5  19      116.56      157.59     15.20 o 
  -1   5  19        0.04        1.20      4.50 o 
   0   5  19       68.71       63.53      7.74 o 
   1   5  19      243.05      245.13     16.44 o 
   2   5  19      380.47      370.14     15.09 o 
   3   5  19       36.10       46.13      7.28 o 
  -8   6  19      130.81      127.59     10.99 o 
  -7   6  19      133.98      140.24     11.06 o 
  -6   6  19        6.54       -1.19      3.62 o 
  -5   6  19      235.27      251.75     12.41 o 
  -4   6  19      296.17      304.69     15.54 o 
  -3   6  19        2.00       12.94      5.67 o 
  -2   6  19       83.57       88.25     11.83 o 
  -1   6  19      183.72      191.19     11.70 o 
   0   6  19      112.51      110.59     10.02 o 
   1   6  19      333.36      317.85     17.90 o 
   2   6  19      297.08      298.47     35.03 o 
   3   6  19       34.36       34.63      7.11 o 
  -8   7  19       10.69        1.94      4.86 o 
  -7   7  19       28.38       27.70      7.45 o 
  -6   7  19        7.31        9.75      4.37 o 
  -5   7  19       18.89       11.01      5.22 o 
  -4   7  19       72.56       70.49      9.58 o 
  -3   7  19      272.88      258.62     16.48 o 
  -2   7  19        0.42        0.56      4.89 o 
  -1   7  19        2.62        1.75      4.06 o 
   0   7  19       29.63       32.99      6.38 o 
   1   7  19       38.83       34.89      8.09 o 
   2   7  19      320.87      309.85     18.75 o 
  -7   8  19       64.06       63.10      9.06 o 
  -6   8  19        9.05       13.14      4.70 o 
  -5   8  19      108.20      103.01     12.12 o 
  -4   8  19      469.91      469.85     19.60 o 
  -3   8  19        0.05        4.59      4.98 o 
  -2   8  19      138.85      136.79     15.05 o 
  -1   8  19       95.45       89.91      9.60 o 
   0   8  19       48.11       52.93      7.81 o 
   1   8  19      236.32      254.09     13.96 o 
  -6   9  19      367.99      389.95     23.29 o 
  -5   9  19      116.18      108.84     11.91 o 
  -4   9  19      110.89      111.35     11.93 o 
  -3   9  19      198.26      199.26     22.56 o 
  -2   9  19       36.08       25.52      7.84 o 
  -1   9  19        7.46        9.53      4.77 o 
   0   9  19      106.87      107.09     12.45 o 
  -3  10  19      210.02      220.66     20.14 o 
 -10   0  20       13.87       -3.98     15.54 o 
  -9   0  20      523.67      542.70     37.12 o 
  -8   0  20      528.94      542.50     24.83 o 
  -7   0  20      234.69      211.60     16.17 o 
  -6   0  20      414.63      419.64     20.53 o 
  -5   0  20     1259.86     1287.77     35.66 o 
  -4   0  20       57.49       76.86     10.53 o 
  -3   0  20        0.04       -1.96      5.77 o 
  -2   0  20      293.54      292.81     26.07 o 
  -1   0  20      242.67      254.98     23.51 o 
   0   0  20        1.51       11.59      8.75 o 
   1   0  20      330.73      348.59     16.32 o 
   2   0  20      152.60      132.25     12.14 o 
   3   0  20        8.63       17.11      8.02 o 
   4   0  20        1.90       -5.12      5.12 o 
 -10   1  20      182.48      178.35     11.59 o 
  -9   1  20       92.29       94.78      9.63 o 
  -8   1  20       33.14       29.72      6.12 o 
  -7   1  20       18.96       20.74      5.18 o 
  -6   1  20       24.06       26.78      5.61 o 
  -5   1  20      163.17      169.76      8.76 o 
  -4   1  20      794.10      792.04     18.89 o 
  -3   1  20      128.66      148.14     11.14 o 
  -2   1  20       11.91       19.56      5.37 o 
  -1   1  20       60.11       45.84      9.79 o 
   0   1  20      869.30      853.67     28.55 o 
   1   1  20       33.49       32.18     16.39 o 
   2   1  20       17.95       31.34      7.68 o 
   3   1  20       60.20       48.82      8.25 o 
   4   1  20        9.01        7.95     11.74 o 
 -10   2  20       15.75        9.52      6.40 o 
  -9   2  20       79.88       76.08      7.86 o 
  -8   2  20      374.01      357.97     12.90 o 
  -7   2  20      246.48      243.63     10.93 o 
  -6   2  20        0.34       -2.48      3.73 o 
  -5   2  20      128.69      132.19      8.63 o 
  -4   2  20       37.43       36.70      5.83 o 
  -3   2  20       32.55       37.60      9.26 o 
  -2   2  20      264.06      294.30     13.64 o 
  -1   2  20      256.34      283.89     41.56 o 
   0   2  20       21.51       20.10     11.82 o 
   1   2  20      127.54      135.03     12.76 o 
   2   2  20      189.83      196.63     10.69 o 
   3   2  20        0.05        9.10      4.30 o 
  -9   3  20        0.69        0.80      4.25 o 
  -8   3  20        3.87        3.78      3.62 o 
  -7   3  20       79.69       63.39      7.35 o 
  -6   3  20      362.91      362.53     12.50 o 
  -5   3  20       99.82      100.77      7.76 o 
  -4   3  20       96.62      107.09      7.67 o 
  -3   3  20      606.63      645.05     20.47 o 
  -2   3  20        1.04       -0.80      3.47 o 
  -1   3  20       74.91       44.25     14.07 o 
   0   3  20     1030.90     1114.51     50.27 o 
   1   3  20       14.02       11.47      5.62 o 
   2   3  20       24.85       17.11      4.90 o 
   3   3  20        3.46       11.47      4.88 o 
  -9   4  20        7.08       -2.45      4.57 o 
  -8   4  20        1.15        1.05      3.98 o 
  -7   4  20      118.07      138.63     10.39 o 
  -6   4  20       17.16       17.24      4.93 o 
  -5   4  20        7.07        1.42      3.31 o 
  -4   4  20      185.12      184.97      9.49 o 
  -3   4  20      253.72      220.01     13.50 o 
  -2   4  20      268.00      281.98     19.98 o 
  -1   4  20      106.85      106.27     12.10 o 
   0   4  20      151.92      158.40     18.66 o 
   1   4  20      579.20      587.98     23.30 o 
   2   4  20        0.07        5.82      5.10 o 
   3   4  20       34.15       29.74      6.30 o 
  -9   5  20        1.96       10.24      5.63 o 
  -8   5  20        0.00        6.16      4.31 o 
  -7   5  20      301.43      301.23     13.25 o 
  -6   5  20      193.75      210.64     10.89 o 
  -5   5  20        2.69        6.80      6.02 o 
  -4   5  20        7.18       -0.55      7.49 o 
  -3   5  20      145.25      127.20     18.26 o 
  -2   5  20       84.10       85.04     11.58 o 
  -1   5  20      413.78      425.12     20.81 o 
   0   5  20       66.93       57.71     16.24 o 
   1   5  20      352.00      369.76     19.15 o 
   2   5  20        3.74       -4.42      4.42 o 
  -8   6  20       95.32       89.98      9.82 o 
  -7   6  20       77.63       81.28      8.11 o 
  -6   6  20       25.51       27.10      5.37 o 
  -5   6  20        0.11        0.90      5.98 o 
  -4   6  20       16.51       15.57      6.48 o 
  -3   6  20        1.66        4.31      4.39 o 
  -2   6  20        0.04        1.27      5.01 o 
  -1   6  20       36.41       42.32      9.37 o 
   0   6  20       50.60       50.82      7.19 o 
   1   6  20      220.10      218.33     16.31 o 
   2   6  20      131.63      140.21     22.53 o 
  -7   7  20       35.60       31.76      5.83 o 
  -6   7  20       13.87       15.68      4.78 o 
  -5   7  20        6.72        4.52      6.95 o 
  -4   7  20      156.73      158.91     13.64 o 
  -3   7  20        0.04       -0.30      4.26 o 
  -2   7  20        5.26        5.02      5.80 o 
  -1   7  20      213.22      261.68     25.59 o 
   0   7  20        3.01        8.20      4.55 o 
   1   7  20      211.35      223.91     17.05 o 
  -6   8  20        9.16        7.99      5.22 o 
  -5   8  20        0.02       16.99      6.60 o 
  -4   8  20       20.81       26.92      7.10 o 
  -3   8  20        1.12       11.07      5.82 o 
  -2   8  20        6.01        2.88      5.45 o 
  -1   8  20        0.82        5.70      5.47 o 
   0   8  20        8.22       10.99      5.27 o 
  -5   9  20       58.76       70.26     10.05 o 
  -4   9  20        1.64       16.24      8.55 o 
  -3   9  20       43.97       45.41      9.87 o 
  -2   9  20       31.46       39.58      9.10 o 
  -1   9  20        2.44       12.74      6.68 o 
  -9   1  21       22.01       12.66      4.79 o 
  -8   1  21       52.93       47.32      6.44 o 
  -7   1  21       77.22       74.91     11.24 o 
  -6   1  21        4.67        1.27      4.50 o 
  -5   1  21        3.96        3.96      4.10 o 
  -4   1  21       14.05       14.23      4.94 o 
  -3   1  21        2.03        1.56      4.45 o 
  -2   1  21        6.11        7.81      8.02 o 
  -1   1  21        0.57       -0.15      6.11 o 
   0   1  21       13.92       33.89     12.18 o 
   1   1  21       36.16       51.43     13.89 o 
   2   1  21       73.52       69.65      7.84 o 
   3   1  21        2.76        0.71      9.46 o 
  -9   2  21       43.55       47.78      6.87 o 
  -8   2  21       12.84        6.79      4.20 o 
  -7   2  21        0.67       -3.45      3.45 o 
  -6   2  21      130.73      138.61      9.20 o 
  -5   2  21       65.71       61.19      6.45 o 
  -4   2  21       73.64       74.06      7.61 o 
  -3   2  21       18.39       21.94     10.35 o 
  -2   2  21      107.39       92.30     17.30 o 
  -1   2  21      164.09      215.72     16.59 o 
   0   2  21      222.23      281.76     25.82 o 
   1   2  21       39.77       38.20     12.01 o 
   2   2  21       14.96       23.37      6.53 o 
   3   2  21       22.32       22.34      7.80 o 
  -9   3  21       22.97       21.00      5.99 o 
  -8   3  21        8.41        0.78      4.07 o 
  -7   3  21       38.03       39.41      6.37 o 
  -6   3  21      165.11      152.40      9.78 o 
  -5   3  21        5.34        5.04      6.01 o 
  -4   3  21        8.58        5.35      4.01 o 
  -3   3  21      116.42      122.14     11.63 o 
  -2   3  21       10.61       10.56      6.88 o 
  -1   3  21        5.27       -1.13      9.22 o 
   0   3  21       44.09       65.24     15.56 o 
   1   3  21        0.06        2.35      4.61 o 
   2   3  21      375.55      397.57     19.57 o 
   3   3  21      128.45      105.94     16.09 o 
  -9   4  21        4.34        1.60      4.49 o 
  -8   4  21       29.46       33.35      9.58 o 
  -7   4  21       93.85       83.27      8.14 o 
  -6   4  21      161.14      147.96      9.89 o 
  -5   4  21      213.62      231.11     10.81 o 
  -4   4  21       28.19       16.12      6.51 o 
  -3   4  21        6.05       12.25     11.20 o 
  -2   4  21      101.65       92.65     20.62 o 
  -1   4  21       39.89       52.82     15.50 o 
   0   4  21      107.48      115.58     20.54 o 
   1   4  21        1.98        1.81      5.17 o 
   2   4  21        0.90        4.35      7.78 o 
  -8   5  21       35.72       33.71      7.65 o 
  -7   5  21        4.37       -0.47      4.02 o 
  -6   5  21      118.66      126.90      9.39 o 
  -5   5  21      139.71      143.77      9.50 o 
  -4   5  21      348.56      359.57     24.01 o 
  -3   5  21      215.17      230.89     17.20 o 
  -2   5  21        4.22       14.17     10.74 o 
  -1   5  21      406.85      404.87     20.66 o 
   0   5  21       78.60       98.77     19.48 o 
   1   5  21        3.13       14.73      6.17 o 
   2   5  21       47.10       56.85     10.00 o 
  -8   6  21       63.86       59.90      7.73 o 
  -7   6  21        7.01        4.98      6.55 o 
  -6   6  21       40.26       44.89      7.34 o 
  -5   6  21      225.11      247.03     17.09 o 
  -4   6  21       95.50       96.47     10.94 o 
  -3   6  21        7.52        7.03     14.51 o 
  -2   6  21       51.33       53.55     13.74 o 
  -1   6  21        0.29        8.53      5.44 o 
   0   6  21      338.83      409.70     32.17 o 
   1   6  21        9.06        1.51     12.36 o 
  -7   7  21      147.02      135.96      9.94 o 
  -6   7  21      144.06      148.01     11.68 o 
  -5   7  21       19.93       11.62      7.91 o 
  -4   7  21       91.22       97.53     11.24 o 
  -3   7  21       94.57      101.38     13.50 o 
  -2   7  21       29.90       34.96     13.25 o 
  -1   7  21      503.27      536.66     26.81 o 
   0   7  21      137.00      173.55     25.88 o 
  -6   8  21      122.76      136.90     13.56 o 
  -5   8  21      169.74      177.39     15.27 o 
  -4   8  21        3.04        2.89      5.68 o 
  -3   8  21        4.40        8.69      6.33 o 
  -2   8  21      136.46      146.83     15.94 o 
  -1   8  21       21.76       19.09      7.44 o 
  -9   0  22        1.12       -2.25      5.79 o 
  -8   0  22       28.68       35.13     11.18 o 
  -7   0  22      203.27      177.82     31.27 o 
  -6   0  22      299.09      304.49     19.47 o 
  -5   0  22       28.03       35.84      8.31 o 
  -4   0  22       84.67      104.22     13.10 o 
  -3   0  22       37.27       64.71     17.39 o 
  -2   0  22      403.33      441.58     32.41 o 
  -1   0  22       63.08       69.55     16.43 o 
   0   0  22       29.55       48.38     13.62 o 
   1   0  22       62.01       48.87     12.70 o 
  -9   1  22      140.44      144.30     10.57 o 
  -8   1  22       20.15       14.24      5.55 o 
  -7   1  22      194.82      185.56     13.26 o 
  -6   1  22       43.31       35.67      6.87 o 
  -5   1  22       16.12        7.34      4.32 o 
  -4   1  22      553.96      547.14     20.60 o 
  -3   1  22      423.42      443.49     17.53 o 
  -2   1  22       13.05       23.63      9.20 o 
  -1   1  22      309.55      329.72     23.35 o 
   0   1  22      499.26      555.96     35.27 o 
   1   1  22        0.46       25.26      8.91 o 
   2   1  22       68.32       35.44     12.32 o 
  -9   2  22       44.29       39.59      8.29 o 
  -8   2  22       19.11       20.27      5.11 o 
  -7   2  22        5.80        2.17      3.92 o 
  -6   2  22       36.47       31.78      5.67 o 
  -5   2  22      324.24      312.23     13.23 o 
  -4   2  22        4.66        5.75      4.00 o 
  -3   2  22      102.60      105.20     19.31 o 
  -2   2  22      816.11      849.01     31.10 o 
  -1   2  22       21.89       29.32     13.09 o 
   0   2  22        0.38       -7.74      7.74 o 
   1   2  22      189.96      202.61     26.27 o 
   2   2  22        5.78        6.85      5.71 o 
  -9   3  22      127.55      133.37     10.25 o 
  -8   3  22        0.05       -2.39      4.67 o 
  -7   3  22       64.75       66.27      7.64 o 
  -6   3  22        1.73       -3.65      3.65 o 
  -5   3  22      159.32      164.35     15.07 o 
  -4   3  22       42.19       43.44     12.85 o 
  -3   3  22       38.23       34.89      9.76 o 
  -2   3  22      306.65      339.28     18.76 o 
  -1   3  22      116.36      118.68     20.57 o 
   0   3  22        0.04       11.82      9.78 o 
   1   3  22        1.87       14.49      9.42 o 
   2   3  22      170.79      163.24     15.73 o 
  -8   4  22      414.59      423.31     14.86 o 
  -7   4  22       20.75       10.70      4.88 o 
  -6   4  22      220.80      235.79     11.34 o 
  -5   4  22      175.81      185.07     10.20 o 
  -4   4  22       13.20       18.55      6.83 o 
  -3   4  22      360.22      388.07     29.50 o 
  -2   4  22      468.45      450.94     21.96 o 
  -1   4  22      168.90      182.50     25.87 o 
   0   4  22      126.60      175.66     24.44 o 
   1   4  22        1.82        5.88      8.53 o 
   2   4  22      123.94      102.90     12.98 o 
  -8   5  22        0.08        0.63      4.56 o 
  -7   5  22       51.92       53.01      6.87 o 
  -6   5  22       50.83       38.99      6.36 o 
  -5   5  22       43.30       32.80      7.97 o 
  -4   5  22       22.00       25.97      8.84 o 
  -3   5  22       68.76       57.78     14.30 o 
  -2   5  22      140.97      134.05     14.95 o 
  -1   5  22      311.62      341.51     30.25 o 
   0   5  22       37.71       66.01     15.27 o 
   1   5  22       12.24       23.53     11.59 o 
  -7   6  22        2.50       -0.12      4.31 o 
  -6   6  22       17.28       12.44      5.81 o 
  -5   6  22       23.91       15.95      6.45 o 
  -4   6  22       63.53       70.86     11.84 o 
  -3   6  22      243.21      298.12     43.80 o 
  -2   6  22       23.00       64.09     17.60 o 
  -1   6  22      416.15      493.32     23.92 o 
   0   6  22       66.70       78.71     17.84 o 
  -6   7  22        0.09       -4.73      5.56 o 
  -5   7  22        7.08        9.00      5.82 o 
  -4   7  22        0.81        9.95      6.53 o 
  -3   7  22        0.27        0.86      8.39 o 
  -2   7  22        7.48        9.13      7.21 o 
  -1   7  22      270.80      312.87     19.71 o 
  -5   8  22       16.31       24.38     12.53 o 
  -4   8  22        3.32        6.41     12.56 o 
  -3   8  22       20.01       35.63     14.33 o 
  -2   8  22        6.39       11.10      6.16 o 
  -9   1  23        3.45       -3.85      4.96 o 
  -8   1  23       47.33       39.79      6.44 o 
  -7   1  23       85.57       75.07      7.77 o 
  -6   1  23       10.67       17.78      7.19 o 
  -5   1  23        4.47        3.54      5.04 o 
  -4   1  23        1.52       -4.29      4.29 o 
  -3   1  23        2.75       -3.13      7.54 o 
  -2   1  23        2.80        0.75      7.79 o 
  -1   1  23        0.65       20.33     12.03 o 
   0   1  23       11.59        9.01      9.34 o 
   1   1  23       34.54       32.01     11.25 o 
  -9   2  23       82.71      103.36     14.92 o 
  -8   2  23       21.10       13.00      4.78 o 
  -7   2  23      147.63      143.50     11.48 o 
  -6   2  23      147.82      125.87      9.33 o 
  -5   2  23      147.63      151.98     11.12 o 
  -4   2  23       34.62       35.12      8.11 o 
  -3   2  23        9.58       17.63      9.83 o 
  -2   2  23      160.43      188.96     17.96 o 
  -1   2  23        0.49       24.83     11.39 o 
   0   2  23      175.60      188.12     25.13 o 
   1   2  23        5.29       28.85     10.28 o 
  -8   3  23        0.03        9.03      5.04 o 
  -7   3  23        0.03       -4.71      4.83 o 
  -6   3  23      140.40      135.48     11.39 o 
  -5   3  23       21.62       16.60      5.32 o 
  -4   3  23       58.29       38.99      8.31 o 
  -3   3  23        4.63        8.86     10.46 o 
  -2   3  23       16.68       31.85     13.73 o 
  -1   3  23       94.72      130.13     22.89 o 
   0   3  23      107.34      103.58     19.04 o 
   1   3  23      185.83      218.05     27.76 o 
  -8   4  23        7.20       -4.04      4.30 o 
  -7   4  23       96.28       93.89      9.11 o 
  -6   4  23       86.17       79.26      8.12 o 
  -5   4  23      216.49      230.50     15.48 o 
  -4   4  23       14.98        7.35      7.19 o 
  -3   4  23       52.89       60.92     10.73 o 
  -2   4  23        4.08       21.80     11.96 o 
  -1   4  23        7.03        1.02      9.01 o 
   0   4  23       10.32       19.51     11.36 o 
   1   4  23      269.02      298.07     27.85 o 
  -7   5  23      118.23      111.40      9.28 o 
  -6   5  23        5.71       -0.77      6.54 o 
  -5   5  23       18.51       17.93     15.64 o 
  -4   5  23       79.63       78.57     12.58 o 
  -3   5  23        7.58       11.52      7.53 o 
  -2   5  23       30.40       34.15     10.80 o 
  -1   5  23        0.23       -7.24      7.86 o 
   0   5  23      311.09      301.80     28.59 o 
  -6   6  23      114.06      103.95     12.40 o 
  -5   6  23       41.30       32.03     14.30 o 
  -4   6  23        4.46        5.36      6.78 o 
  -3   6  23      216.66      235.52     20.17 o 
  -2   6  23        0.46        7.75      6.04 o 
  -1   6  23        2.64       10.86      9.93 o 
  -5   7  23        0.10        4.17      6.42 o 
  -4   7  23      179.24      190.76     18.79 o 
  -3   7  23       29.69       36.69     18.62 o 
  -2   7  23       70.82       73.85     12.46 o 
  -8   0  24      108.05      115.36     12.18 o 
  -7   0  24       16.97        2.07      5.64 o 
  -6   0  24      615.50      651.38     27.94 o 
  -5   0  24      195.74      219.82     17.02 o 
  -4   0  24      103.25      117.15     22.54 o 
  -3   0  24      209.70      272.20     31.68 o 
  -2   0  24      367.27      418.23     32.84 o 
  -1   0  24        0.03       13.97     10.26 o 
   0   0  24      230.62      248.69     28.62 o 
  -8   1  24       47.83       46.07      7.45 o 
  -7   1  24      305.62      338.20     13.39 o 
  -6   1  24       40.19       26.85      6.30 o 
  -5   1  24       80.16       76.73      8.45 o 
  -4   1  24      309.27      328.23     22.42 o 
  -3   1  24       18.19       18.89     10.42 o 
  -2   1  24       43.78       58.25     12.04 o 
  -1   1  24      132.96      135.00     15.16 o 
   0   1  24       11.56       33.87     10.25 o 
   1   1  24      202.63      226.77     27.52 o 
  -8   2  24        9.59       -1.21      4.83 o 
  -7   2  24       20.86       19.32      5.25 o 
  -6   2  24      205.52      223.90     14.44 o 
  -5   2  24       44.74       42.69      6.96 o 
  -4   2  24      176.17      197.57     18.36 o 
  -3   2  24      183.56      221.96     20.42 o 
  -2   2  24      146.88      108.63     21.90 o 
  -1   2  24       40.36       29.22     13.64 o 
   0   2  24       59.72       41.54     13.79 o 
   1   2  24      166.92      154.56     22.85 o 
  -8   3  24       24.48       17.09      5.65 o 
  -7   3  24       33.23       28.27      6.07 o 
  -6   3  24        6.00        9.33      4.98 o 
  -5   3  24      169.02      156.16     14.17 o 
  -4   3  24      398.45      402.64     18.38 o 
  -3   3  24       92.05      104.49     13.33 o 
  -2   3  24      151.83      164.17     24.94 o 
  -1   3  24      187.10      214.47     28.86 o 
   0   3  24        5.19        5.82      9.44 o 
  -7   4  24        6.71       10.27      4.86 o 
  -6   4  24        8.38        6.53      5.01 o 
  -5   4  24        1.73        1.52      6.26 o 
  -4   4  24       97.40      102.71     28.27 o 
  -3   4  24       63.50       71.27     14.30 o 
  -2   4  24      188.40      226.59     29.15 o 
  -1   4  24       26.17       79.58     17.22 o 
   0   4  24      318.05      317.83     29.02 o 
  -7   5  24        8.64       19.49      6.62 o 
  -6   5  24       15.90       10.00      7.36 o 
  -5   5  24      213.09      262.29     22.03 o 
  -4   5  24       93.79       98.54     14.19 o 
  -3   5  24      302.27      327.13     20.46 o 
  -2   5  24       11.09       20.17     13.00 o 
  -1   5  24       11.13       43.11     14.48 o 
  -5   6  24        9.59       16.65     13.71 o 
  -4   6  24       29.15       27.05      9.02 o 
  -3   6  24      386.47      419.28     23.29 o 
  -2   6  24       18.88       19.02      8.19 o 
  -8   1  25       78.39       76.43      8.08 o 
  -7   1  25       29.09       14.50      5.85 o 
  -6   1  25        1.58        0.81      4.42 o 
  -5   1  25       39.31       17.97      7.48 o 
  -4   1  25       73.03       76.63     14.69 o 
  -3   1  25       22.91       25.27     10.70 o 
  -2   1  25       22.17       38.82      9.75 o 
  -1   1  25       16.12       39.58     13.07 o 
   0   1  25       12.27       48.84     12.11 o 
  -7   2  25       21.31       10.57      5.90 o 
  -6   2  25       31.58       20.34      7.70 o 
  -5   2  25       21.62       18.76      7.51 o 
  -4   2  25       40.78       53.06     14.89 o 
  -3   2  25        1.88      -14.64     14.64 o 
  -2   2  25      303.50      329.95     30.44 o 
  -1   2  25       73.99      137.18     23.20 o 
   0   2  25      132.07      182.78     25.66 o 
  -7   3  25       68.94       78.24      8.32 o 
  -6   3  25        0.05       -4.85      6.14 o 
  -5   3  25       45.63       53.00      9.64 o 
  -4   3  25       66.32       85.53     10.90 o 
  -3   3  25        3.13       43.53     15.31 o 
  -2   3  25        0.92       -7.77      7.77 o 
  -1   3  25       44.18       61.28     17.51 o 
  -6   4  25       64.66       65.50     14.43 o 
  -5   4  25       28.74       29.55     10.04 o 
  -4   4  25        1.37       10.91     18.43 o 
  -3   4  25       85.23      127.55     22.86 o 
  -2   4  25       39.50       53.65     16.20 o 
  -1   4  25      137.89      154.78     24.79 o 
  -5   5  25        2.36        5.60      7.26 o 
  -4   5  25        0.77        9.03     17.11 o 
  -3   5  25       15.89       24.22     23.08 o 
  -2   5  25      252.93      274.98     32.87 o 
  -7   0  26      167.85      153.78     17.45 o 
  -6   0  26      196.40      161.32     17.90 o 
  -5   0  26        1.53      -12.07     12.07 o 
  -4   0  26       42.74       52.99     18.64 o 
  -3   0  26      358.52      326.60     31.10 o 
  -2   0  26      115.18      132.63     22.42 o 
  -1   0  26       34.74       63.41     14.94 o 
  -7   1  26        0.03       -3.01      4.95 o 
  -6   1  26      110.99      129.24     16.96 o 
  -5   1  26       35.31       59.53     15.73 o 
  -4   1  26       47.62       79.23     14.05 o 
  -3   1  26       55.09       64.61     18.74 o 
  -2   1  26      127.41      146.09     16.62 o 
  -1   1  26      130.57      141.87     23.04 o 
  -6   2  26      161.76      160.03     14.81 o 
  -5   2  26        2.83        5.82      8.62 o 
  -4   2  26        9.25       34.63     12.50 o 
  -3   2  26      112.06      112.95     22.19 o 
  -2   2  26       24.66       42.10     13.63 o 
  -6   3  26      114.37      100.44     12.31 o 
  -5   3  26      191.83      216.43     19.19 o 
  -4   3  26      637.71      719.04     30.08 o 
  -3   3  26        3.71       29.39     13.31 o 
  -2   3  26      161.71      251.01     30.50 o 
  -5   4  26      122.87      124.43     16.13 o 
  -4   4  26        5.11       10.20      7.58 o 
  -3   4  26       35.64       34.29     14.80 o 
  -5   1  27        3.23      -11.83     11.83 o 
  -4   1  27       20.77       54.47     12.61 o 
  -3   1  27        6.22       18.83      9.32 o 
  -5   2  27        0.20       21.21     11.01 o 
  -4   2  27       13.08       25.96     10.07 o 
                                                 
